# Supplementary material for: Identification and analysis of major flavor compounds in radish taproots by widely targeted metabolomics
Source: Front Nutr. 2022 Jul 18;9:889407. doi: 10.3389/fnut.2022.889407 (PMC9340154; doi:10.3389/fnut.2022.889407)
Supplement: Supplementary file 2 [file Data_Sheet_2.xlsx]

## Sheet: Table S1
Table S1 Targeted metabolites in the taproot of radish landraces
Index	Q1 (Da)	Q3 (Da)	Molecular Weight (Da)	Formula	Ionization model	Compounds
pme3200	74	57	73.064	C34H36O10	[M+H]+	1-methylguanidine
pmb0782	86.1	69.2	85.089	C34H36O10	[M+H]+	Piperidine
pme2292	89.11	72.08	88.1	C34H36O10	[M+H]+	Putrescine
ML10198895	88.04	88.04	89.048	C20H15NO4	[M-H]-	N-Methylglycine
pme1987	88.05	71	89.048	C34H36O10	[M-H]-	L-Alanine
pmf0096	88.99	70.9	89.995	C34H36O10	[M-H]-	Oxalic acid
Lmgn000188	89.02	59.01	90.032	C20H15NO4	[M-H]-	D-Lactic Acid
MWS2040	94.98	79.96	95.988	C20H15NO4	[M-H]-	Methanesulfonic acid
Lmqp000873	101.02	55.02	100.018	C20H15NO4	[M+H]+	Succinic anhydride
MWS1990	101.06	55.05	100.052	C20H15NO4	[M+H]+	4-Pentenoic acid
MWSmce671	101.06	55.05	100.12	C20H15NO4	[M+H]+	Tiglic acid
mws4052	102.05	56.05	101.048	C20H15NO4	[M+H]+	1-Aminocyclopropane-1-carboxylic acid
MWSmce461	102.05	56.05	101.1	C20H15NO4	[M+H]+	L-Azetidine-2-carboxylic acid
Lmgn000219	101.02	55.02	102.032	C20H15NO4	[M-H]-	Succinic semialdehyde
pmf0256	101.1	84.7	102.104	C34H36O10	[M-H]-	3-Methyl-1-pentanol
pme1841	103.12	86.1	102.116	C34H36O10	[M+H]+	Cadaverine
pme3011	104.07	68.8	103.063	C34H36O10	[M+H]+	γ-Aminobutyric acid
pme3017	104.07	58	103.063	C34H36O10	[M+H]+	2-Aminoisobutyric acid
pme3033	104.07	86	103.063	C34H36O10	[M+H]+	N,N-Dimethylglycine
pmb0484	104.1	60.1	103.091	C34H36O10	[M+H]+	Choline
mws0576	103.04	59.1	104.047	C20H15NO4	[M-H]-	3-Hydroxybutyric acid
pme1975	103	59	104.06	C34H36O10	[M-H]-	Malonic acid
mws0601	110.02	66	111.032	C20H15NO4	[M-H]-	Pyrrole-2-carboxylic acid
mws0255	112.05	95	111.043	C20H15NO4	[M+H]+	Cytosine
MWS5173	112.05	70.03	111.043	C20H15NO4	[M+H]+	Isocytosine
pme2122	112.09	95	111.08	C34H36O10	[M+H]+	Histamine
pme0257	111.02	80	112.027	C34H36O10	[M-H]-	Uracil
pme1936	114.07	86	113.059	C34H36O10	[M+H]+	Creatinine
Lmbn000121	113.04	96.01	114.043	C20H15NO4	[M-H]-	3-Cyano-L-alanine
pme0006	116.07	70.1	115.063	C34H36O10	[M+H]+	L-Proline
MWStz040	116.07	70.07	115.1	C20H15NO4	[M+H]+	Pterolactam
mws0376	115	71	116.011	C20H15NO4	[M-H]-	Fumaric acid
pmb1096	118.07	91	117.058	C34H36O10	[M+H]+	Indole
mws2628	118.09	87.05	117.07	C20H15NO4	[M+H]+	N-Methyl-4-aminobutyric acid
mws0256	118.09	72.1	117.079	C20H15NO4	[M+H]+	L-Valine
pme0120	118.09	101	117.079	C34H36O10	[M+H]+	5-Aminovaleric acid
mws0191	118.09	59	117.079	C20H15NO4	[M+H]+	Betaine
mws0192	117.02	73	118.027	C20H15NO4	[M-H]-	Succinic acid
mws0470	117.02	73	118.027	C20H15NO4	[M-H]-	Methylmalonic acid
mws0147	117.06	59	118.063	C20H15NO4	[M-H]-	β-Hydroxyisovaleric acid
pme3096	118	74	119.022	C34H36O10	[M-H]-	Aminomalonic acid
mws0230	120.07	74	119.058	C20H15NO4	[M+H]+	L-Threonine
mws0671	120.07	74.1	119.058	C20H15NO4	[M+H]+	L-Homoserine
pmp001287	120.08	103.05	119.073	C24H26O11	[M+H]+	N-Benzylmethylene isomethylamine
pma0134	121.04	93.06	120.042	C34H36O10	[M+H]+	D-(-)-Threose
MWS4305	119.04	59.01	120.042	C20H15NO4	[M-H]-	Erythrose
pme0195	120.02	62	121.02	C34H36O10	[M-H]-	L-Cysteine
pmb0069	122	105	121.053	C34H36O10	[M+H]+	Benzamide
mws0491	122.1	105	121.089	C20H15NO4	[M+H]+	Phenethylamine
mws0628	121.03	92	122.037	C20H15NO4	[M-H]-	4-Hydroxybenzaldehyde
mws0133	123.06	80.05	122.048	C20H15NO4	[M+H]+	Nicotinamide
pme2134	121	59	122.058	C34H36O10	[M-H]-	D-Threitol
pme1216	122.03	78	123.032	C34H36O10	[M-H]-	2-Picolinic acid
pme0490	124.04	78	123.032	C34H36O10	[M+H]+	Nicotinic acid (Vitamin B3)*
Lmbp000668	124.04	78.03	123.032	C20H15NO4	[M+H]+	Isonicotinic acid*
pmb0302	126.1	96	125.024	C34H36O10	[M+H]+	2-Aminoethylphosphonic Acid
mws0982	126.1	68	125.095	C20H15NO4	[M+H]+	1-Methylhistamine
pmp001086	127.04	97	126.032	C24H26O11	[M+H]+	5-Hydroxymethylfurfural
MWS2027	129.03	69	128.022	C20H15NO4	[M+H]+	Barbituric acid
MWSmce706	129.07	56.05	128.13	C20H15NO4	[M+H]+	Cyclo(Ala-Gly)
MWS0813	128.04	82.03	129.043	C20H15NO4	[M-H]-	5-Oxoproline
Lmbn000612	128.04	82.03	129.043	C20H15NO4	[M-H]-	1-Pyrroline-4-hydroxy-2-carboxylic acid
mws0263	128.04	82.03	129.043	C20H15NO4	[M-H]-	5-Oxo-L-Proline
MWS0811	130.09	84.08	129.079	C20H15NO4	[M+H]+	DL-Pipecolic Acid
ML10181668	130.09	84.08	129.079	C20H15NO4	[M+H]+	Cycloleucine
Zmdp000376	130.09	84.08	129.09	C24H26O11	[M+H]+	4-Guanidinobutanal
Zmgn000217	129.02	85.03	130.027	C24H26O11	[M-H]-	Methylenesuccinic acid
pme2693	131.12	114.09	130.111	C34H36O10	[M+H]+	N-Acetylputrescine
MWS2413	130.05	58.03	131.058	C20H15NO4	[M-H]-	N-acetyl-beta-alanine
mws0216	132.07	86	131.058	C20H15NO4	[M+H]+	Trans-4-Hydroxy-L-proline
pmf0470	132.07	73	131.058	C34H36O10	[M+H]+	cis-4-Hydroxy-D-proline
pma3649	132.1	86.1	131.058	C34H36O10	[M+H]+	5-Aminolevulinate
ML10197929	130.09	88.04	131.069	C20H15NO4	[M-H]-	Creatine
Zmpn000638	130.05	88.04	131.069	C14H12O3	[M-H]-	3-Guanidinopropionic acid
pme0274	132.1	69	131.095	C34H36O10	[M+H]+	6-Aminocaproic acid
mws0258	132.1	86	131.095	C20H15NO4	[M+H]+	L-Isoleucine*
pmp001198	132.1	57.1	131.095	C24H26O11	[M+H]+	6-Deoxyfagomine
pme2679	132	86	131.095	C34H36O10	[M+H]+	L-Allo-isoleucine
mws1587	132.1	86	131.095	C20H15NO4	[M+H]+	L-Norleucine*
mws0227	132.1	86.2	131.095	C20H15NO4	[M+H]+	L-Leucine*
mws1167	131	59.2	132.006	C20H15NO4	[M-H]-	Oxaloacetic acid
Lmmn000806	131.03	87.05	132.042	C20H15NO4	[M-H]-	Dimethylmalonic acid
Lmmn002164	131.03	87.05	132.042	C20H15NO4	[M-H]-	Monomethyl succinate
pme0243	131.03	87.05	132.042	C34H36O10	[M-H]-	Glutaric acid
mws0473	131.03	87.05	132.042	C20H15NO4	[M-H]-	2-Methylsuccinic acid
Lmbn001288	131.03	87.04	132.042	C20H15NO4	[M-H]-	2-Hydroxy-2-methyl-3-oxobutanoic acid
Lmgn000160	131.05	70.03	132.053	C20H15NO4	[M-H]-	3-Ureidopropionic Acid
mws0341	131.07	85	132.079	C20H15NO4	[M-H]-	2-Hydroxyisocaproic acid
pme2527	133	116	132.09	C34H36O10	[M+H]+	L-Ornithine
MWS1882	132.03	88.04	133.038	C20H15NO4	[M-H]-	Iminodiacetic acid
mws0219	132.03	88	133.038	C20H15NO4	[M-H]-	L-Aspartic Acid
MWS1709	133.01	71.01	134.022	C20H15NO4	[M-H]-	D-Malic acid
mws0275	133.01	71.01	134.022	C20H15NO4	[M-H]-	L-Malic acid
Lmbn000198	133.01	71.01	134.022	C20H15NO4	[M-H]-	3-Dehydro-L-Threonic Acid
Zmgn000503	133.05	71.01	134.058	C24H26O11	[M-H]-	2,3-Dihydroxy-3-Methylbutanoic Acid
Zmdp000972	136.04	91.05	135.035	C24H26O11	[M+H]+	S-Methyl-L-cysteine
pmb0374	136.06	118.9	135.054	C34H36O10	[M+H]+	2-Aminopurine
pme0040	136.06	119	135.054	C34H36O10	[M+H]+	Adenine
HJKP000649	136.07	91.05	135.068	C32H36O8	[M+H]+	N-benzylformamide
mws0889	135.03	75.01	136.037	C20H15NO4	[M-H]-	D-Threonic Acid
pme1173	137.05	110	136.039	C34H36O10	[M+H]+	Allopurinol
pme0033	137.05	119	136.039	C34H36O10	[M+H]+	Hypoxanthine
mws1336	138.06	120	137.048	C20H15NO4	[M+H]+	4-Aminobenzoic acid
mws0146	138.05	78	137.048	C20H15NO4	[M+H]+	Nicotinic Acid Methyl Ester(Methyl Nicotinate)
pme2268	138.05	94.07	137.048	C34H36O10	[M+H]+	Trigonelline
mws1078	138.05	92.1	137.048	C20H15NO4	[M+H]+	Anthranilic Acid
Lmgn001670	137.03	93.04	138.032	C20H15NO4	[M-H]-	Salicylic acid
Lmbn001981	137.02	93.03	138.032	C20H15NO4	[M-H]-	2,5-Dihydroxybenzaldehyde
mws0749	137.02	93	138.032	C20H15NO4	[M-H]-	4-Hydroxybenzoic acid
Hmgn001653	137.02	93.04	138.032	C24H32O5	[M-H]-	Protocatechualdehyde
Lmbn002862	137.02	93.03	138.032	C20H15NO4	[M-H]-	3-Hydroxybenzoic Acid
mws0336	137.04	93.05	138.043	C20H15NO4	[M-H]-	Urocanic acid
pme2828	140	99	139.027	C34H36O10	[M+H]+	4-Nitrophenol
MWSmce585	104.07	59.01	139.58	C20H15NO4	[M+H]+	Methyl 3-aminopropanoate (hydrochloride)
mws0704	140.01	78.96	141.019	C20H15NO4	[M-H]-	O-Phosphorylethanolamine
pma2987	142.1	124.09	141.09	C34H36O10	[M+H]+	Histidinol
Rfmb320	144.1	84.08	143.095	C24H26O11	[M+H]+	1-Methylpiperidine-2-carboxylic acid
MWS2066	143.05	115.06	144.058	C20H15NO4	[M-H]-	1-Naphthol
MWS1875	143.05	115.05	144.058	C20H15NO4	[M-H]-	2-Naphthol
mws0103	146.06	91	145.053	C20H15NO4	[M+H]+	Indole-3-carboxaldehyde
mws0567	146.09	87	145.085	C20H15NO4	[M+H]+	4-Guanidinobutyric acid
pme2380	145.01	101	146.022	C34H36O10	[M-H]-	α-Ketoglutaric acid
Lmgn000224	145.01	57.03	146.022	C20H15NO4	[M-H]-	2-Methyl-3-oxosuccinic acid
mws0208	145.05	101	146.058	C20H15NO4	[M-H]-	Adipic Acid
mws0924	145.05	101	146.058	C20H15NO4	[M-H]-	2-Methylglutaric acid
Lmbn001609	145.05	83.05	146.058	C20H15NO4	[M-H]-	2-Acetyl-2-Hydroxybutanoic Acid
Wmzn000227	145.06	109.04	146.058	C24H26O11	[M-H]-	2,2-Dimethylsuccinic acid
pme0193	147.08	84	146.069	C34H36O10	[M+H]+	L-Glutamine
pme0026	147.11	84	146.106	C34H36O10	[M+H]+	L-Lysine
pme1691	147.13	87.2	146.118	C34H36O10	[M+H]+	Acetylcholine
mws1050	148.06	88	147.053	C20H15NO4	[M+H]+	O-Acetylserine
Zmzn000113	146.05	102.06	147.053	C15H14O3	[M-H]-	L-threo-3-Methylaspartate
MWSmce608	148.1	74.02	147.17	C20H15NO4	[M+H]+	4-Hydroxyisoleucine
MWS3036	147.03	85.03	148.037	C20H15NO4	[M-H]-	3-Hydroxyglutaric acid*
ML10171848	147.03	85.03	148.037	C20H15NO4	[M-H]-	D-Arabinono-1,4-lactone
Zmyn000247	147.03	57.03	148.037	C15H14O3	[M-H]-	2-Hydroxyglutaric Acid*
Zmyn000230	147.03	57.03	148.037	C15H14O3	[M-H]-	2-Dehydro-3-deoxy-L-arabinonate
Lmbn000216	147.03	57.03	148.037	C20H15NO4	[M-H]-	3-Methylmalic acid
pmb2826	147.03	87.1	148.037	C34H36O10	[M-H]-	L-Citramalic acid
mws2213	147.05	77.01	148.052	C20H15NO4	[M-H]-	Cinnamic acid
pme2987	147.05	119	148.052	C34H36O10	[M-H]-	3,4-Dihydrocoumarin
mws1024	147.05	129	148.052	C20H15NO4	[M-H]-	p-Coumaraldehyde
Lmgp000796	150.06	61.01	149.048	C20H15NO4	[M+H]+	4-Hydroxymandelonitrile
pme1210	150.06	61	149.051	C34H36O10	[M+H]+	L-Methionine
mws0847	150.08	133	149.07	C20H15NO4	[M+H]+	1-Methyladenine
Zmgn000173	149.05	75.01	150.053	C24H26O11	[M-H]-	D-Ribose*
mws1499	149.05	59.01	150.053	C20H15NO4	[M-H]-	D-Arabinose*
pmf0420	149.06	74.9	150.068	C34H36O10	[M-H]-	Benzyl acetate
mws0921	149.06	131	150.068	C20H15NO4	[M-H]-	p-Coumaryl alcohol
MWSmce199	149.05	59.02	150.13	C20H15NO4	[M-H]-	L-Xylose*
MWSmce283	149.07	92.03	150.17	C20H15NO4	[M-H]-	Paroxypropione
Lmxn006423	150	122.01	151.009	C20H15NO4	[M-H]-	2(3H)-Benzothiazolone
Zmdn000265	150.02	62.99	151.03	C24H26O11	[M-H]-	Methiin
pme1109	152.06	135	151.049	C34H36O10	[M+H]+	Guanine*
pme0183	152.06	135	151.049	C34H36O10	[M+H]+	Isoguanine*
pme0256	151.03	151	152.033	C34H36O10	[M-H]-	Xanthine
MWS2984	153.05	136.03	152.045	C20H15NO4	[M+H]+	8-Azaguanine
Zmyn002323	151.04	107.05	152.047	C15H14O3	[M-H]-	2-Hydroxyphenylacetic acid
Zmgn004894	151.04	136.02	152.047	C24H26O11	[M-H]-	Methyl 4-hydroxybenzoate
mws0458	151.04	136	152.047	C20H15NO4	[M-H]-	Vanillin
mws0438	151.06	59	152.068	C20H15NO4	[M-H]-	L-Arabitol
mws0213	151.06	71	152.068	C20H15NO4	[M-H]-	Ribitol
MWS1962	153.13	83.05	152.12	C20H15NO4	[M+H]+	cis-Citral
mws0254	156.08	110	155.069	C20H15NO4	[M+H]+	L-Histidine
MWS0205	157.04	97	158.044	C20H15NO4	[M-H]-	Allantoin
pmf0174	157.16	157.2	158.167	C34H36O10	[M-H]-	1-Decanol*
pmf0175	157.16	157.2	158.167	C34H36O10	[M-H]-	2-Decanol*
Lmbn001467	158.08	116.07	159.09	C20H15NO4	[M-H]-	5-Acetamidopentanoic Acid
mws0987	161.06	115	160.052	C20H15NO4	[M+H]+	6-MethylCoumarin
Lmbn002072	159.07	97.07	160.074	C20H15NO4	[M-H]-	2-Propylsuccinic acid
Zmjn001813	159.07	97.06	160.074	C14H12O3	[M-H]-	Pimelic acid
NK10246260	162.06	116.05	161.048	C34H36O10	[M+H]+	2,4-Dihydroxyquinoline
mws0102	160.04	116	161.048	C20H15NO4	[M-H]-	Indole-5-carboxylic acid*
mws1417	160.04	116	161.048	C20H15NO4	[M-H]-	Indole-3-carboxylic acid*
mws1550	162.06	73.1	161.051	C20H15NO4	[M+H]+	S-Allyl-L-cysteine
pme3382	160.06	98	161.069	C34H36O10	[M-H]-	N-Acetyl-L-threonine
mws1346	162.08	98	161.069	C20H15NO4	[M+H]+	DL-2-Aminoadipic acid
mws1320	160.08	130.07	161.084	C20H15NO4	[M-H]-	Tryptophol
pme2761	161	73	162.016	C34H36O10	[M-H]-	4-Hydroxy-2-oxoglutaric acid
pme2914	161.05	99	162.053	C34H36O10	[M-H]-	3-Hydroxy-3-methylpentane-1,5-dioic acid
MWS0559	161.05	71.01	162.053	C20H15NO4	[M-H]-	1,6-anhydro-β-D-glucose
pmf0440	163.08	91.1	162.068	C34H36O10	[M+H]+	4-MethoxycinnaMaldehyde
pme2758	162.04	144	163.048	C34H36O10	[M-H]-	4-Hydroxy-L-glutamic acid
Lmbp000123	164.07	56.05	163.067	C20H15NO4	[M+H]+	L-Homomethionine
Lmmn001643	163.04	119.05	164.047	C20H15NO4	[M-H]-	2-Hydroxycinnamic acid
mws0159	163.04	91	164.047	C20H15NO4	[M-H]-	Phenylpyruvic acid
pme1439	165.05	119	164.047	C34H36O10	[M+H]+	p-Coumaric acid
pmb0142	165.1	95.2	164.047	C34H36O10	[M+H]+	Caffeic aldehyde
pme3083	164.04	120	165.043	C34H36O10	[M-H]-	2-(Formylamino)benzoic acid
pme2617	166.05	102	165.046	C34H36O10	[M+H]+	L-Methionine Sulfoxide
MWS4525	166.07	124.05	165.065	C20H15NO4	[M+H]+	6-O-methylguanine
pme3968	166.07	149.05	165.065	C34H36O10	[M+H]+	7-Methylguanine
pme0021	166.09	120.08	165.07	C34H36O10	[M+H]+	L-Phenylalanine
pmc0274	167.1	121.1	166.031	C34H36O10	[M+H]+	6-Methylmercaptopurine
mws0344	165.04	75	166.048	C20H15NO4	[M-H]-	D-Xylonic acid
MWS0274	165.06	119.05	166.063	C20H15NO4	[M-H]-	Phenyllactate(Pla)
Lmgp002595	167.07	121.03	166.063	C20H15NO4	[M+H]+	Acetovanillone
mws0467	165.06	119.05	166.063	C20H15NO4	[M-H]-	3-(4-Hydroxyphenyl)-propionic acid
Lmrn003000	165.06	103.06	166.063	C20H15NO4	[M-H]-	2-Hydroxy-3-phenylpropanoic acid
mws0851	143.11	143.11	166.097	C20H15NO4	[M-Na]-	Sodium Valproate
pmn001681	165.09	149.06	166.099	C24H26O11	[M-H]-	1-(4-Methoxyphenyl)-1-propanol
MWSmce583	165.02	91.02	166.13	C20H15NO4	[M-H]-	Piperonylic acid
MWSmce165	165.08	59.02	166.17	C20H15NO4	[M-H]-	L-Fucitol
Zmjp000624	168.06	150.05	167.058	C14H12O3	[M+H]+	Pyridoxal
NK10253223	168.06	94.06	167.058	C34H36O10	[M+H]+	2-Amino-3-methoxybenzoic acid
mws2125	166.98	78.7	167.982	C20H15NO4	[M-H]-	Phosphoenolpyruvate
Cmdn000784	167.02	124.01	168.028	C32H36O8	[M-H]-	Uric acid
mws0028	167.03	108.02	168.042	C20H15NO4	[M-H]-	Vanillic acid
MWStz091	169.1	70.07	168.2	C20H15NO4	[M+H]+	Cyclo(L-Ala-L-Pro)
pme1383	170.08	134.1	169.074	C34H36O10	[M+H]+	Pyridoxine
pme0181	170.09	124	169.085	C34H36O10	[M+H]+	3-Methyl-L-Histidine
pme3186	169	79	169.998	C34H36O10	[M-H]-	DL-Glyceraldehyde-3-phosphate
Lmbn003524	171.1	99.08	172.11	C20H15NO4	[M-H]-	9-Oxononanoic acid
pme0253	174.11	86	173.105	C34H36O10	[M+H]+	N-Acetyl-L-leucine
MWSmce584	138.09	77.04	173.64	C20H15NO4	[M+H]+	Tyramine (hydrochloride)
pme3009	175.02	99	174.016	C34H36O10	[M+H]+	Trans-Citridic acid
MA10039492	173.01	71.03	174.016	C20H15NO4	[M-H]-	Dehydroascorbic acid
Zmlp004119	175.04	91.06	174.032	C14H12O3	[M+H]+	Lawsone
MWS4471	173.06	58.03	174.064	C20H15NO4	[M-H]-	N-Alpha-Acetyl-L-Asparagine
mws0242	173.08	111	174.089	C20H15NO4	[M-H]-	Suberic Acid
mws1401	175.11	84	174.1	C20H15NO4	[M+H]+	L-Theanine
Zmyn000155	173.11	131.08	174.1	C15H14O3	[M-H]-	N-α-Acetyl-L-ornithine
mws0260	175.12	116	174.112	C20H15NO4	[M+H]+	L-Arginine
pme2559	174.04	88	175.048	C34H36O10	[M-H]-	N-Acetyl-L-Aspartic Acid
pme1651	176.1	130.1	175.063	C34H36O10	[M+H]+	Indole 3-acetic acid (IAA)
pme0008	176.1	113	175.096	C34H36O10	[M+H]+	L-Citrulline
Hmfn000531	175.02	87.01	176.032	C24H32O5	[M-H]-	L-Ascorbic acid (Vitamin C)
mws4175	175.02	85.03	176.032	C20H15NO4	[M-H]-	D-Glucurono-6,3-lactone
MWSmce690	175.02	59.01	176.12	C20H15NO4	[M-H]-	Erythorbic acid
Hmxp003357	178.03	71.99	177.019	C24H32O5	[M+H]+	Sulforaphane (4-methylsulphinylbutyl glucosinolate)
Lmbp001216	178.09	84.08	177.082	C20H15NO4	[M+H]+	L-Dihomomethionine
mws1013	177.02	133.2	178.027	C20H15NO4	[M-H]-	Esculetin
pme2253	177.04	59	178.048	C34H36O10	[M-H]-	L-Gulono-1,4-Lactone
mws1195	179.07	147.1	178.063	C20H15NO4	[M+H]+	p-Coumaric acid methyl ester
mws0009	179.07	91.05	178.063	C20H15NO4	[M+H]+	Coniferaldehyde
pmb0786	180.09	163.06	179.079	C34H36O10	[M+H]+	D-Glucosamine
mws2212	179.03	135.05	180.042	C20H15NO4	[M-H]-	Caffeic acid
mws0731	179.05	78.03	180.054	C20H15NO4	[M-H]-	Nicotinuric acid
mws1164	179.06	59.01	180.063	C20H15NO4	[M-H]-	D-Fructose*
mws4170	179.06	59.01	180.063	C20H15NO4	[M-H]-	D-Glucose*
pmf0138	179.06	59	180.063	C34H36O10	[M-H]-	D-Mannose*
pmf0139	179.06	59	180.063	C34H36O10	[M-H]-	D-Galactose*
pme0516	179.06	87	180.063	C34H36O10	[M-H]-	Inositol*
mws0093	179.07	146	180.079	C20H15NO4	[M-H]-	Coniferyl alcohol
Lmbn004847	179.07	146.04	180.079	C20H15NO4	[M-H]-	4-Methoxyphenylpropionic acid
Cmyp007180	181.12	107.09	180.115	C32H36O8	[M+H]+	Dihydroactinidiolide
mws0250	182.08	136.1	181.074	C20H15NO4	[M+H]+	L-Tyrosine
mws1350	181.05	151	182.058	C20H15NO4	[M-H]-	Syringaldehyde; 4-Hydroxy-3,5-Dimethoxybenzaldehyde
mws0214	181.07	71	182.079	C20H15NO4	[M-H]-	D-Sorbitol
pme2237	181.07	101	182.079	C34H36O10	[M-H]-	Dulcitol
pme2596	184.06	148	183.053	C34H36O10	[M+H]+	4-Pyridoxic acid
pmb1754	184	125	184.073	C34H36O10	[M]+	O-Phosphocholine
MWS1816	183.14	183.14	184.146	C20H15NO4	[M-H]-	10-Undecenoic acid
Zmgn000447	184.98	78.96	185.993	C24H26O11	[M-H]-	3-Phospho-D-glyceric acid
mws0752	185.15	185.16	186.162	C20H15NO4	[M-H]-	Undecylic Acid
pmn001492	187.1	123.1	188.041	C24H26O11	[M-H]-	Ayapin
mws0237	187.1	125	188.105	C20H15NO4	[M-H]-	Azelaic acid
pmn001380	187.1	169.09	188.105	C34H36O10	[M-H]-	Eucommiol
mws0736	189.12	86	188.116	C20H15NO4	[M+H]+	N-Glycyl-L-leucine
pme0122	189.12	126	188.116	C34H36O10	[M+H]+	N6-Acetyl-L-lysine
mws5041	189.12	86.1	188.116	C20H15NO4	[M+H]+	L-Glycyl-L-isoleucine
Zmjp000182	189.13	70.07	188.127	C14H12O3	[M+H]+	N-Monomethyl-L-arginine
Zmdp000292	189.14	70.07	188.127	C24H26O11	[M+H]+	Arginine methyl ester
pme3388	189.13	144	188.127	C34H36O10	[M+H]+	Homoarginine
pmf0348	187.13	97	188.141	C34H36O10	[M-H]-	2,6-Dimethyl-7-octene-2,3,6-triol
Zmzp000145	189.16	84.08	188.152	C15H14O3	[M+H]+	Trimethyllysine
pme0075	188.06	128	189.064	C34H36O10	[M-H]-	N-Acetyl-L-glutamic acid
pme2244	190.09	118.07	189.07	C34H36O10	[M+H]+	3-Indolepropionic acid
mws0193	190.12	127	189.111	C20H15NO4	[M+H]+	L-Homocitrulline
pme0278	191.1	128	190.095	C34H36O10	[M+H]+	2,6-Diaminooimelic acid
mws1611	191.11	117.07	190.099	C20H15NO4	[M+H]+	Z-Ligustilide
mws0597	190.05	146	191.058	C20H15NO4	[M-H]-	5-Hydroxyindole-3-acetic acid
pmb2561	190.1	84	191.062	C34H36O10	[M-H]-	N-Acetyl-L-methionine
Zmyn000453	191.02	111.01	192.027	C15H14O3	[M-H]-	Isocitric Acid*
mws0281	191.02	111.01	192.027	C20H15NO4	[M-H]-	Citric Acid*
Hmjp002337	193.04	133.03	192.033	C24H32O5	[M+H]+	Isoscopoletin (6-Hydroxy-7-Methoxycoumarin)
mws0277	191.06	85	192.063	C20H15NO4	[M-H]-	Quinic Acid
mws1189	193.04	72.8	194.033	C20H15NO4	[M-H]-	D-Galacturonic acid*
pme3705	193.04	73	194.043	C34H36O10	[M-H]-	D-Glucoronic acid*
mws0014	193.05	134.01	194.058	C20H15NO4	[M-H]-	Ferulic acid*
pme0422	193.06	134	194.058	C34H36O10	[M-H]-	Isoferulic Acid*
mws2104	193.07	99.01	194.079	C20H15NO4	[M-H]-	D-Pinitol
mws2218	195.09	83.06	194.08	C20H15NO4	[M+H]+	Caffeine
MWSslk097	195.06	163.04	194.18	C20H15NO4	[M+H]+	Dimethyl phthalate
MWS1771	196.1	91.05	195.09	C20H15NO4	[M+H]+	L-Tyrosine methyl ester
pme0534	195.05	74.9	196.058	C34H36O10	[M-H]-	Gluconic acid
Hmmn004283	195.07	136.05	196.074	C24H32O5	[M-H]-	Dihydroferulic Acid
mws0027	197.05	123	198.053	C20H15NO4	[M-H]-	Syringic acid
Zmzn000079	199	78.96	200.009	C15H14O3	[M-H]-	D-Erythrose-4-phosphate
pmb2640	199.17	199.17	200.178	C34H36O10	[M-H]-	Dodecanoic acid (Lauric acid)
pmb0130	203.12	144	202.111	C34H36O10	[M+H]+	Acetryptine
pme0266	201.11	139	202.121	C34H36O10	[M-H]-	Sebacate
mws5037	203.14	86.1	202.132	C20H15NO4	[M+H]+	L-Alanyl-L-leucine
NK10251888	203.15	70.07	202.143	C34H36O10	[M+H]+	NG,NG-Dimethyl-L-arginine
mws0018	203.22	83	202.216	C20H15NO4	[M+H]+	Spermine
mws0282	203.08	116.05	204.09	C20H15NO4	[M-H]-	L-Tryptophan
Zmbp002538	205.1	146.06	204.09	C24H26O11	[M+H]+	1-Methoxy-indole-3-acetamide
MWSmce056	205.09	146.06	204.23	C20H15NO4	[M+H]+	DL-Tryptophan
Zmtn001464	204.03	160.04	205.038	C15H14O3	[M-H]-	4,8-Dihydroxyquinoline-2-carboxylic acid
pmb0818	206.1	147.5	205.074	C34H36O10	[M+H]+	Methoxyindoleacetic acid
pme1261	206.14	76	205.131	C34H36O10	[M+H]+	D-Panthenol
Lmln010063	205.16	189.13	206.167	C20H15NO4	[M-H]-	2,6-Di-tert-butylphenol*
Lmbn013410	205.16	189.13	206.167	C20H15NO4	[M-H]-	2,4-Di-Tert-Butylphenol*
MWS1961	205.17	189.13	206.178	C20H15NO4	[M-H]-	N,N'-dicyclohexylcarbodiimide
Zmdp000976	208.06	119.02	207.056	C24H26O11	[M+H]+	S-(2-Carboxypropyl)cysteine
Zmgn002106	206.08	58.03	207.09	C24H26O11	[M-H]-	N-Acetyl-L-phenylalanine
MWSslk120	208.1	120.08	207.226	C20H15NO4	[M+H]+	N-Acetyl-DL-phenylalanine
MA10107783	207.03	119.05	208.037	C20H15NO4	[M-H]-	3-[(1-Carboxyvinyl)oxy]benzoic acid
mws1212	209.08	177.3	208.074	C20H15NO4	[M+H]+	Methyl ferulate
pmb2620	207.07	133.1	208.074	C34H36O10	[M-H]-	3,4-Dimethoxycinnamic acid
pme3443	207.07	192	208.074	C34H36O10	[M-H]-	Sinapinaldehyde
Lmsn000954	207.09	59.01	208.095	C20H15NO4	[M-H]-	Dambonitol
Zmpn000199	209.03	85.03	210.038	C14H12O3	[M-H]-	D-Galactaric acid
Zmyn000108	209.03	85.03	210.038	C15H14O3	[M-H]-	D-Saccharic acid
Hmcn000192	209.07	59.01	210.073	C24H32O5	[M-H]-	Sedoheptulose
mws0853	209.08	179	210.089	C20H15NO4	[M-H]-	Sinapyl alcohol
Lmbn004790	209.08	179.03	210.089	C20H15NO4	[M-H]-	Methyl 3-(3-hydroxy-4-methoxyphenyl)propanoate
pme1654	209.12	59.02	210.126	C34H36O10	[M-H]-	Jasmonic acid
MWSmce119	175.11	70.06	210.66	C20H15NO4	[M+H]+	L-Arginine (hydrochloride)
pmb2673	210.04	135.1	211.048	C34H36O10	[M-H]-	6-Hydroxydopaquinone
pme0109	212.09	166	211.084	C34H36O10	[M+H]+	Methyldopa
Zmgn003633	211.13	183.14	212.141	C24H26O11	[M-H]-	12-Oxo-10E-Dodecenoic Acid
pmb2507	213.1	97	214.024	C34H36O10	[M-H]-	2-Deoxyribose-1-phosphate*
mws0863	213.02	97	214.024	C20H15NO4	[M-H]-	2-Deoxyribose-5'-phosphate*
pme0170	217.13	158	216.122	C34H36O10	[M+H]+	N-Acetyl-L-Arginine
MWS1900	215.13	153.13	216.136	C20H15NO4	[M-H]-	Undecanedioic acid
mws5045	215.17	169.16	216.173	C20H15NO4	[M-H]-	12-Hydroxydodecanoic acid
mws0677	219.11	160	218.106	C20H15NO4	[M+H]+	N-Acetyl-5-hydroxytryptamine
mws1337	220.12	202.1	219.111	C20H15NO4	[M+H]+	D-Pantothenic Acid
MWS2073	218.96	160.96	219.969	C20H15NO4	[M-H]-	2,4-Dichlorophenoxyacetic Acid
pme2755	222	144	221.09	C34H36O10	[M+H]+	N-Acetyl-D-glucosamine*
mws2608	222.1	84.05	221.09	C20H15NO4	[M+H]+	N-Acetyl-D-galactosamine*
mws4174	222.1	138	221.09	C20H15NO4	[M+H]+	N-Acetyl-D-mannosamine*
MWS4296	223.11	120.08	222.1	C20H15NO4	[M+H]+	Glycylphenylalanine
mws5042	223.11	120.09	222.1	C20H15NO4	[M+H]+	L-Glycyl-L-phenylalanine
mws0520	224.09	136	223.084	C20H15NO4	[M+H]+	N-Acetyl-L-tyrosine
Zmln002252	223.03	149.03	224.032	C14H12O3	[M-H]-	Sideretin (5,7,8-Trihydroxy-6-methoxycoumarin)
mws4085	223.06	193	224.068	C20H15NO4	[M-H]-	Sinapic acid
pmb2643	225.19	207	226.193	C34H36O10	[M-H]-	Myristoleic acid
pme1194	228.1	112	227.091	C34H36O10	[M+H]+	2'-Deoxycytidine
mws2105	229.09	211.1	228.079	C20H15NO4	[M+H]+	Benzyl salicylate
Zmjn003398	227.13	183.14	228.136	C14H12O3	[M-H]-	2-Dodecenedioic acid
mws0119	227.2	227.2	228.209	C20H15NO4	[M-H]-	Myristic Acid
Lmhp001461	229.15	70.07	229.154	C20H15NO4	[M+H]+	L-Prolyl-L-Leucine
pma6455	229.01	96.97	230.02	C34H36O10	[M-H]-	Ribulose-5-phosphate
pmp000909	213.13	195.12	230.118	C24H26O11	[M-H2O+H]+	Lindenenone
mws0474	229.14	211	230.152	C20H15NO4	[M-H]-	Dodecanedioic aicd
Lmhp001670	231.16	72.08	231.17	C20H15NO4	[M+H]+	L-Valyl-L-Leucine
Hmgp006596	235.03	162.04	234.018	C24H32O5	[M+H]+	Cyclobrassinin
pmb0490	235.14	147.04	234.137	C34H36O10	[M+H]+	p-Coumaroylputrescine
pmb0962	235.1	118.3	234.158	C34H36O10	[M+H]+	L-Lysine-Butanoic Acid
ML10174588	233.16	233.16	234.162	C20H15NO4	[M-H]-	Confertifoline
Hmgp002623	237.06	160.08	236.052	C24H32O5	[M+H]+	Brassinin
mws4176	237.12	120.09	236.116	C20H15NO4	[M+H]+	L-Alanyl-L-Phenylalanine
Lmhn003240	237.04	121.03	238.048	C20H15NO4	[M-H]-	Benzoylmalic acid
mws0221	241.03	152	240.024	C20H15NO4	[M+H]+	L-Cystine
pme2827	239	223	240.245	C34H36O10	[M-H]-	Palmitaldehyde
pme0264	243.1	127	242.09	C34H36O10	[M+H]+	Thymidine
MWS2430	241.22	241.21	242.225	C20H15NO4	[M-H]-	13-methylmyristic acid*
mws0359	241.22	241.22	242.225	C20H15NO4	[M-H]-	Pentadecanoic Acid*
pme3732	244.09	112	243.086	C34H36O10	[M+H]+	Cytidine
ML10180524	244.09	112.05	243.086	C20H15NO4	[M+H]+	Cytarabine
mws0976	243.06	153	244.07	C20H15NO4	[M-H]-	β-Pseudouridine
mws0248	243.06	110	244.07	C20H15NO4	[M-H]-	Uridine
pme2266	245.1	227	244.088	C34H36O10	[M+H]+	Biotin
Cmpp008880	245.12	189.06	244.11	C32H36O8	[M+H]+	Suberosin
MWS5231	243.16	181.16	244.167	C20H15NO4	[M-H]-	Tridecanedioic acid
MWSmce295	245.07	113.03	244.2	C20H15NO4	[M+H]+	1-beta-D-Arabinofuranosylurac??il
Lmhp002031	245.18	86.1	245.186	C20H15NO4	[M+H]+	L-Leucyl-L-Leucine
pmb2591	245.09	203.2	246.1	C34H36O10	[M-H]-	N-Acetyl-L-Tryptophan
Lmrj002087	247.13	86.09	246.121	C20H15NO4	[M+H]+	L-Isoleucyl-L-Aspartate
Zmdp001647	247.13	184.1	246.122	C24H26O11	[M+H]+	γ-Glutamyl-L-valine
mws0655	246.02	96.9	247.025	C20H15NO4	[M-H]-	Pyridoxal-5'-phosphate
pme2563	249.06	128	250.062	C34H36O10	[M-H]-	γ-Glu-Cys
mws4008	251.2	191	250.193	C20H15NO4	[M+H]+	Sclareolide
pme3961	252.11	136	251.102	C34H36O10	[M+H]+	2'-Deoxyadenosine
pme2776	253.09	137	252.086	C34H36O10	[M+H]+	2'-Deoxyinosine
mws0361	253.22	235.19	254.225	C20H15NO4	[M-H]-	Palmitoleic Acid
Lmcn009122	253.22	235.21	254.225	C20H15NO4	[M-H]-	(7Z)-Hexadecenoic acid
mws0789	255.07	151	256.074	C20H15NO4	[M-H]-	Pinocembrin (Dihydrochrysin)
pma3101	256.2	124.1	256.082	C34H36O10	[M+H]+	Nicotinate D-ribonucleoside
mws1488	255.23	237.22	256.24	C20H15NO4	[M-H]-	Palmitic acid
mws0120	258.11	104.11	257.103	C20H15NO4	[M+H]+	Choline Alfoscerate
pme1187	257.08	124	258.085	C34H36O10	[M-H]-	5-Methyluridine
MWSslk133	257.18	195.18	258.35	C20H15NO4	[M-H]-	Tetradecanedioic acid
Zmyn000110	258.04	78.96	259.046	C15H14O3	[M-H]-	D-Glucosamine 1-phosphate
mws1090	259.02	97	260.03	C20H15NO4	[M-H]-	Glucose-1-phosphate*
mws0866	259.02	97	260.03	C20H15NO4	[M-H]-	D-Glucose 6-phosphate*
pme3313	259	97	260.03	C34H36O10	[M-H]-	D-Fructose 6-phosphate*
Zmdp002216	261.14	86.1	260.137	C24H26O11	[M+H]+	L-γ-Glutamyl-L-leucine
MWS4309	262.12	188.07	261.111	C20H15NO4	[M+H]+	Glycyl-tryptophan
Zmpn000095	261.04	78.96	262.045	C14H12O3	[M-H]-	Sorbitol-6-phosphate
Zmdp000446	265.09	119.02	264.078	C24H26O11	[M+H]+	γ-L-Glutamyl-S-methyl-L-cysteine
Lmtn004049	263.13	204.12	264.136	C20H15NO4	[M-H]-	Abscisic acid
Lmhp002001	265.15	72.08	264.147	C20H15NO4	[M+H]+	L-Valyl-L-Phenylalanine
pmb0952	265.1	122.1	265.112	C34H36O10	[M+H]+	Thiamine (Vitamin B1)
pmp001244	266.13	207.06	266.124	C24H26O11	[M]+	Caffeoylcholine
Hmsn000210	133.01	115.01	266.224	C24H32O5	[M-H]-	Methyl 7,10-hexadecadienoate
pme0230	268.1	136.06	267.097	C34H36O10	[M+H]+	Adenosine
Zmjp000966	268.11	136.06	267.097	C14H12O3	[M+H]+	Vidarabine
pme1184	268.1	152	267.097	C34H36O10	[M+H]+	2'-Deoxyguanosine
pme1119	269.09	137	268.081	C34H36O10	[M+H]+	Inosine
mws1060	267.07	135	268.081	C20H15NO4	[M-H]-	9-(Arabinosyl)hypoxanthine
pmp000087	269.1	177.05	268.095	C24H26O11	[M+H]+	2-Feruloyl-sn-glycerol
mws0383	267.23	267.23	268.24	C20H15NO4	[M-H]-	10-Heptadecenoic Acid
Lmgp003779	271.06	187.03	271.061	C20H15NO4	[M]+	Luteolinidin
pme0376	271.06	151	272.068	C34H36O10	[M-H]-	Naringenin (5,7,4'-Trihydroxyflavanone)*
mws0914	271.06	151	272.068	C20H15NO4	[M-H]-	Pinobanksin
pme2960	273.08	153	272.068	C34H36O10	[M+H]+	Naringenin chalcone*
pme3475	273.08	153	272.068	C34H36O10	[M+H]+	Butin
pme3472	271.09	107.6	272.09	C34H36O10	[M-H]-	Arbutin
Lmmn003323	271.23	225.22	272.235	C20H15NO4	[M-H]-	2-Hydroxyhexadecanoic acid
pme3285	275.09	139	274.084	C34H36O10	[M+H]+	Afzelechin (3,5,7,4'-Tetrahydroxyflavan)*
mws1422	275.09	107	274.084	C20H15NO4	[M+H]+	Epiafzelechin*
pme1201	273.08	167.03	274.084	C34H36O10	[M-H]-	Phloretin
MWSmce356	275.07	114.02	274.25	C20H15NO4	[M+H]+	L-Canavanine sulfate
Lmrj002793	277.12	120.08	276.112	C20H15NO4	[M+H]+	Cyclo(Phe-Glu)
pme1712	275	257	276.132	C34H36O10	[M-H]-	L-Saccharopine
pmb1574	277.2	93	276.209	C34H36O10	[M+H]+	9,12-Octadecadien-6-Ynoic Acid
MWSslk154	277.13	115.04	276.28	C20H15NO4	[M+H]+	Triethyl citrate
Zmdp001663	279.1	133.03	278.094	C24H26O11	[M+H]+	γ-glutamylmethionine
mws1038	277.12	146	278.13	C20H15NO4	[M-H]-	Pantetheine
pmp001230	279.16	121	278.152	C24H26O11	[M+H]+	Senkyunolide M
mws5035	279.17	120.08	278.163	C20H15NO4	[M+H]+	L-Leucyl-L-phenylalanine
mws0366	277.22	277.22	278.225	C20H15NO4	[M-H]-	γ-Linolenic Acid*
pmb1650	279.2	149.4	278.225	C34H36O10	[M+H]+	Octadeca-11E,13E,15Z-trienoic acid*
pmb0889	279.23	95.1	278.225	C34H36O10	[M+H]+	Punicic acid (9Z,11E,13Z-octadecatrienoic acid)*
mws0367	277.22	277.22	278.225	C20H15NO4	[M-H]-	α-Linolenic Acid*
Lmbn005923	277.22	59.01	278.225	C20H15NO4	[M-H]-	Crepenynic acid
Lmhn002926	279.05	163.04	280.058	C20H15NO4	[M-H]-	p-Coumaroylmalic acid
mws0629	281.11	166	280.106	C20H15NO4	[M+H]+	L-Aspartyl-L-Phenylalanine
pmp001245	280.15	221.08	280.138	C24H26O11	[M]+	Feruloylcholine
mws1491	279.23	279.23	280.24	C20H15NO4	[M-H]-	Linoleic acid
Lmbn006152	279.23	59.01	280.24	C20H15NO4	[M-H]-	(9Z,11E)-Octadecadienoic acid
Hmhp001812	282.12	136.06	281.112	C24H32O5	[M+H]+	2'-O-Methyladenosine
YC512118	282.28	247.24	281.272	C24H26O11	[M+H]+	Oleamide (9-Octadecenamide)
Lmyn012331	281.25	281.25	282.256	C20H15NO4	[M-H]-	Petroselinic acid
mws2623	281.25	281.25	282.256	C20H15NO4	[M-H]-	11-Octadecanoic acid(Vaccenic acid)
pme1178	284.1	152	283.092	C34H36O10	[M+H]+	Guanosine
mws0918	283.06	268	284.068	C20H15NO4	[M-H]-	Prunetin (5,4'-Dihydroxy-7-methoxyisoflavone)
mws0668	283.07	151	284.076	C20H15NO4	[M-H]-	Xanthosine
MWSslk110	285.1	123.04	284.26	C20H15NO4	[M+H]+	Helecin
Zmyn005026	283.26	283.26	284.272	C15H14O3	[M-H]-	16-Methylheptadecanoic acid
mws1489	283.26	283.26	284.272	C20H15NO4	[M-H]-	Stearic Acid
pma1751	286.09	124	285.085	C34H36O10	[M+H]+	N-(beta-D-Glucosyl)nicotinate
mws1068	285.04	151	286.048	C20H15NO4	[M-H]-	Kaempferol (3,5,7,4'-Tetrahydroxyflavone)
Zmyn005252	285.24	239.24	286.251	C15H14O3	[M-H]-	3-Hydroxy-palmitic acid methyl ester
mws1094	287.06	259	288.063	C20H15NO4	[M-H]-	Dihydrokaempferol (Aromadendrin)
Cmxp004977	289.07	153.02	288.063	C32H36O8	[M+H]+	Isookanin
Lmdp003110	289.07	243.07	288.063	C20H15NO4	[M+H]+	2,6,7,4'-Tetrahydroxyisoflavanone
pmb3081	289	97	290.004	C34H36O10	[M-H]-	Glucarate O-Phosphoric acid
pme3163	289	97	290.04	C34H36O10	[M-H]-	D-Sedoheptuiose 7-phosphate
pme0460	291.09	139.04	290.079	C34H36O10	[M+H]+	Epicatechin
pmb2657	289.1	97.1	290.123	C34H36O10	[M-H]-	Argininosuccinic acid
pmb0885	291	190.9	290.188	C34H36O10	[M+H]+	4-Oxo-9Z,11Z,13E,15E-Octadecatetraenoic Acid
pmf0314	289.25	157	290.261	C34H36O10	[M-H]-	(+)-cis-Abienol
Zmyn004548	291.2	235.17	292.204	C15H14O3	[M-H]-	12-Oxo-phytodienoic acid
MWSmce689	293.25	95.09	292.46	C20H15NO4	[M+H]+	Methyl linolenate
Zmdn001564	293.11	164.07	294.122	C24H26O11	[M-H]-	γ-Glutamylphenylalanine
Hmln007772	293.18	221.16	294.183	C24H32O5	[M-H]-	Nordihydrocapsiate
Zmpn003368	293.21	195.14	294.219	C14H12O3	[M-H]-	13S-Hydroxy-9Z,11E,15Z-octadecatrienoic acid
pmb2787	293.21	275.1	294.219	C34H36O10	[M-H]-	9-Oxo-10E,12Z-octadecadienoic acid
Lmbn005443	293.21	235.17	294.219	C20H15NO4	[M-H]-	13-KODE; (9Z,11E)-13-Oxooctadeca-9,11-dienoic acid
Lmmn006306	293.21	293.21	294.219	C20H15NO4	[M-H]-	Machilusolide D
pmb2786	293.21	235.17	294.219	C34H36O10	[M-H]-	9-Hydroxy-10,12,15-octadecatrienoic acid
pmb2792	293.21	193.1	294.219	C34H36O10	[M-H]-	13-Hydroxy-6,9,11-octadecatrienoic acid
Zmyn004732	293.21	185.12	294.219	C15H14O3	[M-H]-	2R-hydroxy-9Z,12Z,15Z-octadecatrienoic acid
Zmyn004676	293.21	113.1	294.219	C15H14O3	[M-H]-	17-Hydroxylinolenic acid
Lmqp000329	296.07	104.11	295.056	C20H15NO4	[M+H]+	5-Aminoimidazole ribonucleotide
Hmqp005455	297.24	81.07	296.234	C24H32O5	[M+H]+	15(R)-Hydroxylinoleic Acid
Lmbn005662	295.23	171.1	296.235	C20H15NO4	[M-H]-	9(10)-EpOME;(9R,10S)-(12Z)-9,10-Epoxyoctadecenoic acid
Lmbn005369	295.23	195.14	296.235	C20H15NO4	[M-H]-	13(S)-HODE;13(S)-Hydroxyoctadeca-9Z,11E-dienoic acid
pmb2799	295.23	195.2	296.235	C34H36O10	[M-H]-	12,13-Epoxy-9-Octadecenoic Acid
Rfmb091	295.23	195.14	296.235	C24H26O11	[M-H]-	9S-Hydroxy-10E,12Z-octadecadienoic acid
pme1474	298.1	136	297.09	C34H36O10	[M+H]+	5'-Deoxy-5'-(methylthio)adenosine
pmb0197	298.1	166.3	297.107	C34H36O10	[M+H]+	N7-Methylguanosine
Zmyn004714	297.24	183.14	298.251	C15H14O3	[M-H]-	Ricinoleic acid
pmf0297	297.32	183.1	298.324	C34H36O10	[M-H]-	1-Eicosanol
ML10195036	300.3	60.05	299.282	C20H15NO4	[M+H]+	3-Dehydrosphinganine
mws0058	299.06	284	300.063	C20H15NO4	[M-H]-	Diosmetin (5,7,3'-Trihydroxy-4'-methoxyflavone)
Zmhn001358	299.08	137.02	300.084	C24H26O11	[M-H]-	4-O-Glucosyl-4-hydroxybenzoic acid
Zmhn001926	299.08	137.02	300.084	C24H26O11	[M-H]-	1-O-Salicyl-D-glucose
Hmtn001302	299.08	137.02	300.085	C24H32O5	[M-H]-	Glucosyloxybenzoic acid
mws2367	299.11	119	300.121	C20H15NO4	[M-H]-	Salidroside
Cmmn012461	299.2	299.2	300.209	C32H36O8	[M-H]-	Dehydroabietic acid
MWS5235	299.26	253.25	300.266	C20H15NO4	[M-H]-	12-HYDROXYOCTADECANOIC ACID
MWS4295	299.26	253.25	300.266	C20H15NO4	[M-H]-	DL-2-hydroxystearic acid
Zmyn005384	299.26	253.26	300.266	C15H14O3	[M-H]-	2R-Hydroxyoctadecanoic Acid
Lmqn008288	299.26	299.26	300.267	C20H15NO4	[M-H]-	3-Hydroxyoctadecanoic Acid
pmb3079	300.05	96.9	301.056	C34H36O10	[M-H]-	N-Acetyl-D-glucosamine-1-phosphate
pme3514	301.04	151	302.043	C34H36O10	[M-H]-	Morin
Zmpn004713	301.04	149.03	302.043	C14H12O3	[M-H]-	Isoetin (5,7,2',4',5'-Pentahydroxyflavone)
Cmsp004086	303.09	229.08	302.079	C32H36O8	[M+H]+	Dihydrokaempferide
Hmqn000843	301.09	123.01	302.1	C24H32O5	[M-H]-	3-Methoxy-4-hydroxyphenol-1-O-β-D-glucoside (Tachioside)
Zmhn000892	301.09	139.05	302.1	C24H26O11	[M-H]-	4-O-Glucosyl-3,4-dihydroxybenzyl alcohol
Lmbn014696	301.22	301.22	302.225	C20H15NO4	[M-H]-	Pimaric acid
MWSmce549	303.25	57.07	302.45	C20H15NO4	[M+H]+	1-Monomyristin
MWSslk208	301.22	301.22	302.451	C20H15NO4	[M-H]-	Kaurenoic acid
mws1375	304.15	185.09	303.143	C20H15NO4	[M+H]+	Nicotianamine
mws0044	303.05	125.02	304.058	C20H15NO4	[M-H]-	Dihydroquercetin(Taxifolin)
pme1373	306.05	110	307.057	C34H36O10	[M-H]-	2'-Deoxycytidine-5'-monophosphate
pme1086	306.08	143	307.084	C34H36O10	[M-H]-	Glutathione reduced form
pmb2855	307	145	308.122	C34H36O10	[M-H]-	L-Glutamine-O-glycoside
pmn001610	307.26	307.3	308.272	C24H26O11	[M-H]-	Eicosadienoic acid
mws0805	308.1	87.01	309.106	C20H15NO4	[M-H]-	N-Acetylneuraminic acid
pmb2857	308.1	146.1	309.106	C34H36O10	[M-H]-	L-Glutamic acid-O-glycoside
Lmhn003074	309.06	193.05	310.069	C20H15NO4	[M-H]-	Feruloylmalic acid
pmb2791	309.21	209.1	310.1	C34H36O10	[M-H]-	9-Hydroperoxy-10E,12,15Z-octadecatrienoic acid
Zmdp001857	311.12	165.05	310.116	C24H26O11	[M+H]+	γ-Glutamyltyrosine
pmp001214	310.16	251.09	310.147	C24H26O11	[M]+	Sinapine
Zmzn003953	309.2	227.2	310.214	C15H14O3	[M-H]-	13(s)-hydroperoxy-(9z,11e,15z)-octadecatrienoic acid
Zmyn004449	309.21	171.1	310.214	C15H14O3	[M-H]-	9-Hydroxy-12-oxo-10(E),15(Z)-octadecadienoic acid
pmn001606	309.28	309.28	310.287	C24H26O11	[M-H]-	Eicosenoic acid
pme3967	312.13	180	311.123	C34H36O10	[M+H]+	2-(Dimethylamino)guanosine
mws0636	313.15	166	312.147	C20H15NO4	[M+H]+	L-Phenylalanyl-L-phenylalanine
pmb2804	311.1	171.3	312.23	C34H36O10	[M-H]-	13S-Hydroperoxy-9Z,11E-octadecadienoic acid
pmn001689	311.22	223.17	312.23	C24H26O11	[M-H]-	9-Hydroxy-12-oxo-15(Z)-octadecenoic acid
MWS80006	311.22	293.21	312.23	C20H15NO4	[M-H]-	9-Hydroperoxy-9Z,11E-Octadecadienoic Acid
Lmbn004685	311.22	223.17	312.23	C20H15NO4	[M-H]-	5S,8R-DiHODE; (5S,8R,9Z,12Z)-5,8-Dihydroxyoctadeca-9,12-dienoate
Lmbn005287	311.22	249.22	312.23	C20H15NO4	[M-H]-	7S,8S-DiHODE; (9Z,12Z)-(7S,8S)-Dihydroxyoctadeca-9,12-dienoic acid
pmf0397	311.3	183.1	312.303	C34H36O10	[M-H]-	Arachidic acid
Lmbn007891	313.24	183.14	314.246	C20H15NO4	[M-H]-	Hydroxy ricinoleic acid
Lmbn005487	313.24	251.24	314.246	C20H15NO4	[M-H]-	12,13-DHOME; (9Z)-12,13-Dihydroxyoctadec-9-enoic acid
pmb2871	315.07	153	316.079	C34H36O10	[M-H]-	1-O-Gentisoyl-D-glucoside
pmn001367	315.07	153.02	316.079	C34H36O10	[M-H]-	Protocatechuic acid-4-O-glucoside
pmb0751	321.1	147.3	320.09	C34H36O10	[M+H]+	Trans-5-O-(p-Coumaroyl)shikimate
mws0582	322.11	130	321.099	C20H15NO4	[M+H]+	S-(Methyl)glutathione
MWSmce655	254.99	78.96	322.05	C20H15NO4	[M-H]-	2-Phospho-L-ascorbic acid (trisodium)
pme2074	322.4	129.7	323.21	C34H36O10	[M-H]-	(-)-Jasmonoyl-L-Isoleucine
pme3188	323.03	211	324.036	C34H36O10	[M-H]-	Uridine 5'-monophosphate
YC512112	325.18	163.12	324.169	C24H26O11	[M+H]+	Anabasine-glucoside
Hmqp006023	326.27	309.27	324.266	C24H32O5	[M+H]+	Ethyl 9-Hydroxy-10,12-octadecadienoic acid
mws0983	326.31	62.06	325.298	C20H15NO4	[M+H]+	N-Oleoylethanolamine
Zmhn002301	325.09	163.04	326.1	C24H26O11	[M-H]-	p-Coumaric acid-4-O-glucoside
Lmqn000351	325.11	59.01	326.121	C20H15NO4	[M-H]-	Rutinose
Lmsn000363	325.13	145.07	326.137	C20H15NO4	[M-H]-	Raspberryketone glucoside
MWSmce278	327.19	159.08	326.43	C20H15NO4	[M+H]+	Acitretin
pmn001691	327.22	291.2	328.225	C24H26O11	[M-H]-	9,12,13-Trihydroxy-10,15-octadecadienoic acid
mws0884	328.05	134.2	329.053	C20H15NO4	[M-H]-	Cyclic 3',5'-Adenylic acid
pmp000004	331.08	316.06	330.074	C24H26O11	[M+H]+	4',5,7-Trihydroxy-3',6-dimethoxyflavone (Jaceosidin)
Lmzp004885	331.08	315.05	330.074	C20H15NO4	[M+H]+	Tricin (5,7,4'-Trihydroxy-3',5'-dimethoxyflavone)
Lmmn003663	329.09	167.04	330.095	C20H15NO4	[M-H]-	5-Glucosyloxy-2-Hydroxybenzoic acid methyl ester
Lmtn002565	329.11	167.03	330.095	C20H15NO4	[M-H]-	1-O-Vanilloyl-D-Glucose
Smhn002346	329.08	167.03	330.095	C24H26O11	[M-H]-	2,4,6-trihydroxy-acetophenone-6-O-b-D-glucopyranoside
pmn001517	329.12	167	330.131	C24H26O11	[M-H]-	3,4,5-Trimethoxyphenyl-1-O-Glucoside
Hmqn003054	329.23	311.23	330.24	C24H32O5	[M-H]-	9,10,11-Trihydroxy-12-octadecenoic acid*
Lmbn004240	329.23	199.13	330.241	C20H15NO4	[M-H]-	9,10-Dihydroxy-12,13-epoxyoctadecanoic acid
Lmbn003970	329.23	211.14	330.241	C20H15NO4	[M-H]-	9,12,13-TriHOME; 9(S),12(S),13(S)-Trihydroxy-10(E)-octadecenoic acid*
pmn001694	329.23	229.15	330.241	C24H26O11	[M-H]-	9,10,13-Trihydroxy-11-Octadecenoic Acid
pmp001284	331.28	313.27	330.277	C24H26O11	[M+H]+	Monopalmitin
pme3184	332.08	136	331.068	C34H36O10	[M+H]+	2'-Deoxyadenosine-5'-monophosphate
pmb0789	332.13	152.07	331.127	C34H36O10	[M+H]+	Pyridoxine-5'-O-glucoside
pmc0066	333.05	137.05	332.052	C34H36O10	[M+H]+	2'-Deoxyinosine-5'-monophosphate
pmn001518	331.07	169.01	332.074	C24H26O11	[M-H]-	1-O-Galloyl-β-D-glucose
Lmqn000432	333.06	333.06	334.067	C20H15NO4	[M-H]-	1-(sn-Glycero-3-phospho)-1D-myo-inositol
Zmbn001701	333.11	144.04	334.116	C24H26O11	[M-H]-	Indole-3-cyano-6-O-glucoside
pmf0289	336.17	148	335.159	C34H36O10	[M+H]+	Riboprine
pmn001421	337.09	191.05	338.1	C24H26O11	[M-H]-	3-O-p-Coumaroylquinic acid
pme3311	339	97	339.996	C34H36O10	[M-H]-	D-Fructose-1,6-biphosphate*
Zmyn000083	338.99	78.96	339.996	C15H14O3	[M-H]-	D-Glucose 1,6-bisphosphate*
pma0149	341.08	207.07	340.079	C34H36O10	[M+H]+	Sinapoyl malate
Hmcn004128	339.11	159.04	340.116	C24H32O5	[M-H]-	P-Methoyxcinnamate glucoside
Xmgp006913	341.14	137.06	340.131	C24H26O11	[M+H]+	2,4,2',4'-tetrahydroxy-3'-prenylchalcone
pmf0400	339.33	183.2	340.334	C34H36O10	[M-H]-	Docosanoic acid (Behenic acid)
Lmsn002548	341.09	161.02	342.095	C20H15NO4	[M-H]-	1-O-Caffeoyl-β-D-glucose
Jmwn002620	341.09	161.02	342.095	C24H32O5	[M-H]-	Vanillic Acid-4-O-Glucuronide
pmn001420	341.09	179.04	342.095	C24H26O11	[M-H]-	1-O-[(E)-Caffeoyl]-D-glucose
Lman002731	341.09	135.04	342.095	C20H15NO4	[M-H]-	Grevilloside F
Lmsp009872	343.12	299.09	342.11	C20H15NO4	[M+H]+	5,7,3',4'-Tetramethoxyflavone*
Lmcp007240	343.12	313.08	342.11	C20H15NO4	[M+H]+	5,6,7,4'-Tetramethoxyflavone*
Lmsn000381	341.11	89.02	342.116	C20H15NO4	[M-H]-	D-Maltose*
MA10039641	341.11	89.02	342.116	C20H15NO4	[M-H]-	Lactobiose*
pme0519	341.11	119.03	342.116	C34H36O10	[M-H]-	D-Sucrose*
Zmjn000425	341.11	89.02	342.116	C14H12O3	[M-H]-	D-Lactulose*
mws5038	341.11	89.02	342.116	C20H15NO4	[M-H]-	Isomaltulose*
mws1333	341.11	113	342.116	C20H15NO4	[M-H]-	Melibiose*
mws1080	341.11	179	342.116	C20H15NO4	[M-H]-	Galactinol*
mws0264	341.11	119	342.116	C20H15NO4	[M-H]-	D-Trehalose*
mws0906	341.12	179	342.131	C20H15NO4	[M-H]-	Coniferyl alcohol-4-O-glucoside (Coniferin)
pmb2211	343.3	240.7	342.288	C34H36O10	[M+H]+	Cocamidopropyl betaine
MWSmce203	341.12	73.03	342.3	C20H15NO4	[M-H]-	D-(+)-Cellobiose*
Zmln000899	343.11	181.05	344.111	C14H12O3	[M-H]-	Syringaldehyde-4-O-glucoside
Lmmn000774	343.1	181.05	344.111	C20H15NO4	[M-H]-	Dihydrocaffeoylglucose
MWSslk074	343.12	59.01	344.31	C20H15NO4	[M-H]-	Lactitol
mws0609	344.04	150	345.047	C20H15NO4	[M-H]-	Guanosine 3',5'-cyclic monophosphate
pmb0801	346.11	184.1	345.106	C34H36O10	[M+H]+	4-Pyridoxic acid-O-glucoside
Lmtn000940	345.08	139.04	346.09	C20H15NO4	[M-H]-	1-O-(3,4-Dihydroxy-5-methoxy-benzoyl)-glucoside
pmb0981	348.07	136	347.063	C34H36O10	[M+H]+	Adenosine 5'-monophosphate
pmb0532	349.05	137.3	348.047	C34H36O10	[M+H]+	Inosine 5'-monophosphate
Zmbn005559	349.09	187.03	350.094	C24H26O11	[M-H]-	Indole-3-cyano-2-S-glucoside
MWS0994	351.08	164.03	352.087	C20H15NO4	[M-H]-	N-Carbamoyl-L-aspartate
Lmhp011562	353.27	261.22	352.261	C20H15NO4	[M+H]+	1-α-Linolenoyl-glycerol*
Lmhp011388	353.27	261.22	352.261	C20H15NO4	[M+H]+	2-α-Linolenoyl-glycerol*
mws0178	353.09	191.01	354.095	C20H15NO4	[M-H]-	Chlorogenic acid (3-O-Caffeoylquinic acid)*
pme1816	353.09	191	354.095	C34H36O10	[M-H]-	Neochlorogenic acid (5-O-Caffeoylquinic acid)*
Lmhp012042	355.28	263.24	354.277	C20H15NO4	[M+H]+	2-Linoleoylglycerol*
Lmhp112042	355.28	263.24	354.277	C20H15NO4	[M+H]+	1-Linoleoylglycerol*
Zmhn002422	355.1	193.05	356.11	C24H26O11	[M-H]-	1-O-Feruloyl-D-Glucose*
Zmhn002334	355.1	193.05	356.111	C24H26O11	[M-H]-	6-O-Feruloyl-D-glucose*
pmb0296	357.3	265.4	356.293	C34H36O10	[M+H]+	1-Oleoyl-Sn-Glycerol
mws0097	357.13	151.04	358.142	C20H15NO4	[M-H]-	Pinoresinol*
Lmdn004267	357.13	151.04	358.142	C20H15NO4	[M-H]-	Epipinoresinol*
mws0757	358.03	97	359.034	C20H15NO4	[M-H]-	Sinigrin (2-Propenyl Glucosinolate)
Lmfn004235	359.08	161.02	360.085	C20H15NO4	[M-H]-	Myricetin-3,7,3'-trimethyl ether
pmb3107	359.1	182.1	360.106	C34H36O10	[M-H]-	Glucosyringic Acid
mws5040	365.11	203.05	364.078	C20H15NO4	[M+H]+	Turanose
pmb0964	366.2	204.1	365.17	C34H36O10	[M+H]+	Isopentenyladenine-7-N-glucoside
pmb0752	369.12	177.1	368.111	C34H36O10	[M+H]+	3-O-Feruloylquinic acid
Lmsn004901	367.36	367.36	368.365	C20H15NO4	[M-H]-	Tetracosanoic Acid (Lignoceric acid)
Lmbp002255	371.1	209.05	370.09	C20H15NO4	[M+H]+	Fraxetin-8-O-glucoside (Fraxin)
Wmkn003797	369.13	161.02	370.142	C24H26O11	[M-H]-	(2R,3R)-8-Prenyl-7,4'-dihydroxy-5-methoxydihydroflavonol
pmn001695	371.1	249.06	372.106	C24H26O11	[M-H]-	Trihydroxycinnamoylquinic acid
Hmgn002833	371.11	297.11	372.12	C24H32O5	[M-H]-	4-Ketopinoresinol
mws1313	373.13	312.1	372.121	C20H15NO4	[M+H]+	Sinensetin (5,6,7,3',4'-pentamethoxyflavone)
mws0055	373.13	343.09	372.121	C20H15NO4	[M+H]+	Tangeretin (4',5,6,7,8-Pentamethoxyflavone)
pmp001076	373.13	343.08	372.121	C24H26O11	[M+H]+	Isosinensetin
pmn001673	372.04	97	373.05	C24H26O11	[M-H]-	Gluconapin
pmb0108	375.2	137.1	374.1	C34H36O10	[M+H]+	Feruloyl syringic acid
pmp000695	375.13	177.05	374.121	C24H26O11	[M+H]+	Swertiamarin
Cmyn001733	374.06	96.96	375.066	C32H36O8	[M-H]-	1-Methylpropyl glucosinolate
mws0232	377.15	243.09	376.138	C20H15NO4	[M+H]+	Riboflavin (Vitamin B2)
pme3337	384.12	252	383.108	C34H36O10	[M+H]+	Succinyladenosine
Lmbp003208	385.12	223.06	384.106	C20H15NO4	[M+H]+	Fraxidin-8-O-glucoside
pme1286	385.13	250	384.122	C34H36O10	[M+H]+	S-(5'-Adenosy)-L-homocysteine
Zmhn002227	385.11	223.06	386.121	C24H26O11	[M-H]-	Sinapoyl-4-O-glucoside*
HJN003	385.11	223.06	386.122	C32H36O8	[M-H]-	1-O-Sinapoyl-D-glucose*
pmp000113	389.12	359.08	388.116	C24H26O11	[M+H]+	5-Hydroxy-6,7,8,3',4'-pentamethoxyflavone
Hmxn000778	388.04	96.96	389.045	C24H32O5	[M-H]-	2(R)-Hydroxy-3-butenyl glucosinolate
Cmln001676	388.07	96.96	389.081	C32H36O8	[M-H]-	3-Methylbutyl glucosinolate*
Zmln000983	388.09	96.96	389.081	C14H12O3	[M-H]-	2-Methylbutyl glucosinolate*
Cmln001134	390.05	96.96	390.053	C32H36O8	[M]-	1-Ethyl-2-hydroxyethyl glucosinolate
Lmwp011196	391.28	149.02	390.277	C20H15NO4	[M+H]+	Bis(2-ethylhexyl)phthalate
Zmln000313	390.07	96.96	391.061	C14H12O3	[M-H]-	2-Hydroxy-2-methylpropylglucosinolate
pmc0281	400.15	136.11	399.139	C34H36O10	[M+H]+	Ribosyladenosine
mws1051	400.14	251	399.145	C20H15NO4	[M+H]+	S-Adenosylmethionine
Cmln001797	400.07	96.96	401.081	C32H36O8	[M-H]-	5-Hexenyl Glucosinolate
Cmln001988	402.09	96.96	402.09	C32H36O8	[M]-	4-Methylpentyl Glucosinolate
mws0043	403.14	373.1	402.131	C20H15NO4	[M+H]+	Nobiletin (5,6,7,8,3',4'-Hexamethoxyflavone)
pmf0248	403.36	373.1	402.35	C34H36O10	[M+H]+	Delta-Tocopherol
Cmln001955	402.09	96.96	403.097	C32H36O8	[M-H]-	Hexyl Glucosinolate*
pmn001615	402.09	96.96	403.097	C24H26O11	[M-H]-	3-Methylpentyl glucosinolate*
Cmyn001649	406.03	96.96	407.038	C32H36O8	[M-H]-	3-(Methylthio)propyl glucosinolate
Cmln001356	408.04	96.96	409.05	C32H36O8	[M-H]-	Benzyl glucosinolate
pmd0153	409.24	153	410.243	C34H36O10	[M-H]-	LysoPA 16:0
pmb0580	417.1	255.1	416.111	C34H36O10	[M+H]+	Chrysin-5-O-glucoside (Toringin)
Lmbp003668	419.1	287.05	418.09	C20H15NO4	[M+H]+	Kaempferol-3-O-arabinoside (Juglanin)
MWS20152	417.16	402.1	418.163	C20H15NO4	[M-H]-	Syringaresinol
mws1089	421.1	241	422.083	C20H15NO4	[M-H]-	Sucrose-6-phosphate*
mws2523	421.08	241.1	422.083	C20H15NO4	[M-H]-	Trehalose 6-phosphate*
Cmln001809	422.02	96.96	423.033	C32H36O8	[M-H]-	3-Methylsulfinylpropyl glucosinolate
Hmxn002111	423.06	261	424.067	C24H32O5	[M]-	Gluconasturtiin
Lmhp008337	426.26	285.24	425.254	C20H15NO4	[M+H]+	LysoPE 14:0(2n isomer)*
pmb0864	426.26	285.24	425.254	C34H36O10	[M+H]+	LysoPE 14:0*
Hmxn003773	425.05	96.96	426.062	C24H32O5	[M]-	4-Hydroxybenzyl glucosinolate (Sinalbin)
pme2117	426	159	427.029	C34H36O10	[M-H]-	Adenosine 5'-diphosphate
Cmbn007148	429.12	429.12	430.126	C32H36O8	[M-H]-	1-O-Feruloyl-3-O-caffeoylglycerol
pme0321	431.1	285	432.106	C34H36O10	[M-H]-	Kaempferol-7-O-rhamnoside
pmb3006	431.1	269.1	432.106	C34H36O10	[M-H]-	Apigenin-7-O-glucoside(Cosmosiin)
mws1434	431.1	311	432.106	C20H15NO4	[M-H]-	Apigenin-6-C-glucoside (Isovitexin)
mws0919	431.1	285	432.106	C20H15NO4	[M-H]-	Kaempferol-3-O-rhamnoside (Afzelin)(Kaempferin)
pmp000117	433.15	403.11	432.142	C24H26O11	[M+H]+	3,5,6,7,8,3',4'-Heptamethoxyflavone
pme3392	433.11	271.06	433.113	C34H36O10	[M]+	Pelargonidin-3-O-glucoside
Lmdp003509	435.09	303.06	434.085	C20H15NO4	[M+H]+	Quercetin-3-O-xyloside (Reynoutrin)
HJN087	433.12	271.06	434.121	C32H36O8	[M-H]-	Naringenin-4'-O-glucoside
HJN090	433.11	271.06	434.121	C32H36O8	[M-H]-	Butin-7-O-glucoside
mws1179	433.11	271	434.121	C20H15NO4	[M-H]-	Naringenin-7-O-glucoside (Prunin)
Lmlp006175	435.13	273.09	434.121	C20H15NO4	[M+H]+	Isosalipurposide (Phlorizin Chalcone)
MWStz103	399.15	250.09	434.9	C20H15NO4	[M+H]+	S-(5'-Adenosyl)-L-methionine chloride
Lmnn002262	434.06	96.96	435.069	C20H15NO4	[M-H]-	5-Methylthiopentyl glucosinolate (Glucoberteroin)
Cmln001919	580.07	96.96	436.028	C32H36O8	[M]-	6-(P-Hydroxyphenylacrylic acid)-1-Glucosinolate of 4-Methylsulfinyl-3-butenyl thiO-glucoside
Cmln000394	436.03	96.96	436.041	C32H36O8	[M]-	4-Methylsulfinylbutyl glucosinolate (Glucoraphanin)
HJN055	435.13	273.08	436.136	C32H36O8	[M-H]-	Dihydrocharcone-4'-O-glucoside
mws2118	435.13	167.03	436.137	C20H15NO4	[M-H]-	Phloretin-2'-O-glucoside (Phlorizin)
Zmln001187	436.07	96.96	437.081	C14H12O3	[M-H]-	3-Phenylpropyl Glucosinolate
Lmhp008440	438.26	297.24	437.254	C20H15NO4	[M+H]+	LysoPE 15:1*
Lmhp008273	438.26	297.24	437.254	C20H15NO4	[M+H]+	LysoPE 15:1(2n isomer)*
pmf0437	438.02	96.96	439.006	C34H36O10	[M-H]-	Glucocheirolin
Hmbn001571	438.05	96.96	439.061	C32H36O8	[M-H]-	2(R)-Hydroxy-2-Phenylethyl Glucosinolate
Lmhp008885	440.28	299.26	439.27	C20H15NO4	[M+H]+	LysoPE 15:0(2n isomer)*
pmb0862	440.28	184.07	439.27	C34H36O10	[M+H]+	LysoPC 12:0
Lmhp009187	440.28	299.26	439.27	C20H15NO4	[M+H]+	LysoPE 15:0*
mws1397	441.08	169	442.09	C20H15NO4	[M-H]-	Epicatechin gallate*
mws0355	441.08	169.02	442.09	C20H15NO4	[M-H]-	Catechin gallate*
Lmhn004960	441.08	289.07	442.09	C20H15NO4	[M-H]-	7-O-Galloyltricetiflavan
pmp000438	443.39	425.38	442.381	C24H26O11	[M+H]+	Betulin
pme1014	445.3	341.3	444.303	C34H36O10	[M+H]+	Menatetrenone (Vitamin K2)
Lmlp001118	448.2	286.15	447.189	C20H15NO4	[M+H]+	3'-Glucosyl-6,7-dihydroxy-N-methyl-benzyltetrahydroisoquinoline
Lmhp007836	448.25	307.23	447.239	C20H15NO4	[M+H]+	LysoPE 16:3
Lmyn002727	447.05	96.96	448.061	C20H15NO4	[M-H]-	3-Indolylmethyl glucosinolate
Lmlp003531	449.11	287.06	448.101	C20H15NO4	[M+H]+	Luteolin-3'-O-glucoside*
mws0045	449.11	303.05	448.101	C20H15NO4	[M+H]+	Quercetin-3-O-rhamnoside(Quercitrin)
mws0913	447.09	285	448.101	C20H15NO4	[M-H]-	Kaempferol-3-O-galactoside (Trifolin)
pme2459	449.11	287.2	448.101	C34H36O10	[M+H]+	Luteolin-7-O-glucoside (Cynaroside)*
Xmyp005654	449.11	287.06	448.101	C24H26O11	[M+H]+	Kaempferol-4'-O-glucoside
Hmpp003270	449.11	287.05	448.101	C24H32O5	[M+H]+	Luteolin-4'-O-glucoside*
mws2209	449.11	287.06	448.101	C20H15NO4	[M+H]+	Kaempferol-3-O-glucoside (Astragalin)
MWS20150	449.11	287.07	448.101	C20H15NO4	[M+H]+	luteolin-7-O-β-D-glucopyranoside
pmf0027	449.11	287.06	449.108	C34H36O10	[M]+	Cyanidin-3-O-galactoside*
pmb0550	449.11	287.06	449.108	C34H36O10	[M]+	Cyanidin-3-O-glucoside (Kuromanin)*
Cmln000396	450.02	96.96	450.02	C32H36O8	[M]-	4-Methylsulfonyl-3-butenyl Glucosinolate
Cmln000620	450.06	96.96	450.057	C32H36O8	[M]-	3-Hydroxy-5-(methylthio)pentyl Glucosinolate
pmb3023	449.11	287	450.116	C34H36O10	[M-H]-	Eriodictyol-8-C-glucoside
Lmsn003297	449.11	287.06	450.116	C20H15NO4	[M-H]-	3,4,2',4',6'-Pentahydroxychalcone-4'-O-glucoside
Lmtn002796	449.1	287.05	450.116	C20H15NO4	[M-H]-	Aromadendrin-7-O-glucoside
Xmyn004302	449.24	259.06	450.21	C24H26O11	[M-H]-	Ginkgoside A
MWSmce674	451.36	89.06	450.7	C20H15NO4	[M+H]+	Vitamin K1
Zmln001381	450.09	96.96	451.097	C14H12O3	[M-H]-	4-Phenylbutylglucosinolate
Lmhp009034	452.28	311.26	451.27	C20H15NO4	[M+H]+	LysoPE 16:1*
Lmhp008763	452.28	311.26	451.27	C20H15NO4	[M+H]+	LysoPE 16:1(2n isomer)*
pmd0160	454.29	313.27	453.286	C34H36O10	[M+H]+	LysoPE 16:0(2n isomer)*
pmb0876	454.29	313.27	453.286	C34H36O10	[M+H]+	LysoPE 16:0*
MWS5083	455.1	96.97	456.105	C20H15NO4	[M-H]-	Flavin Single Nucleotide(FMN)
pmb0464	458.1	116.3	457.143	C34H36O10	[M+H]+	L-Aspartic acid-O-diglucoside
mws2220	457.08	169.02	458.085	C20H15NO4	[M-H]-	Gallocatechin 3-O-gallate*
mws0034	457.08	169.01	458.085	C20H15NO4	[M-H]-	Epigallocatechin-3-gallate*
pmb2654	460.1	117.9	461.153	C34H36O10	[M-H]-	Anthranilate-1-O-Sophoroside
Lmmp003767	463.09	287.05	462.08	C20H15NO4	[M+H]+	Kaempferol-7-O-glucuronide
Lmmp004257	463.12	317.06	462.116	C20H15NO4	[M+H]+	6-C-Methylquercetin-3-O-rhamnoside
Lmpn006208	461.11	315.05	462.116	C20H15NO4	[M-H]-	8-Methoxykaempferol-7-O-rhamnoside
Lmdp003171	463.12	317.07	462.116	C20H15NO4	[M+H]+	Azalein (Azaleatin-3-O-rhamnoside)
Lmnn001273	463.05	96.96	463.048	C20H15NO4	[M]-	4-Hydroxyindol-3-ylmethyl glucosinolate
pmf0203	463.12	301.07	463.123	C34H36O10	[M]+	Peonidin-3-O-glucoside
Zmbn000848	463.05	96.96	464.056	C24H26O11	[M-H]-	4-Hydroxy-3-indolylmethyl glucosinolate
mws0061	463.09	300	464.095	C20H15NO4	[M-H]-	Quercetin-3-O-galactoside (Hyperin)*
mws0091	463.09	300.03	464.095	C20H15NO4	[M-H]-	Quercetin-3-O-glucoside (Isoquercitrin)*
pme1598	463.12	301	464.132	C34H36O10	[M-H]-	Hesperetin-5-O-glucoside
Cmyn102345	464.07	96.96	465.08	C32H36O8	[M-H]-	6-Methylsulfinylhexyl Glucosinolate
Lmhp009769	466.29	325.27	465.286	C20H15NO4	[M+H]+	LysoPE 17:1*
Lmhp009464	466.29	325.27	465.286	C20H15NO4	[M+H]+	LysoPE 17:1(2n isomer)*
pmd0130	468.31	184.07	467.301	C34H36O10	[M+H]+	LysoPC 14:0
Lmhp010162	468.31	327.29	467.301	C20H15NO4	[M+H]+	LysoPE 17:0
pmp000441	471.35	453.34	470.34	C24H26O11	[M+H]+	11-Keto-ursolic acid
mws1610	471.35	471.35	472.355	C20H15NO4	[M-H]-	Maslinic acid
pmb1912	474.17	327	473.166	C34H36O10	[M+H]+	10-Formyltetrahydrofuran
Zmbp003860	475.13	271.07	475.124	C24H26O11	[M]+	Pelargonidin-3-O-(6''-O-acetyl)glucoside
Lmhp008801	476.28	335.26	475.27	C20H15NO4	[M+H]+	LysoPE 18:3*
Lmhp008589	476.28	335.26	475.27	C20H15NO4	[M+H]+	LysoPE 18:3(2n isomer)*
pme1683	477.2	258	476.168	C34H36O10	[M+H]+	Calcium Pantothenate
pmb0881	478.29	337.27	477.286	C34H36O10	[M+H]+	LysoPE 18:2*
pmb0874	478.29	337.27	477.286	C34H36O10	[M+H]+	LysoPE 18:2(2n isomer)*
pmn001677	477.06	96.96	478.072	C24H26O11	[M-H]-	1-Methoxy-3-indolylmethyl glucosinolate (Neoglucobrassicin)
Zmhn004909	477.06	169.01	478.075	C14H12O3	[M-H]-	3,4-Digalloylshikimic acid
Cmyn001839	478.09	96.96	479.095	C32H36O8	[M-H]-	7-(Methylsulfinyl)Heptyl Glucosinolate
pmb2260	480.31	184.07	479.301	C34H36O10	[M+H]+	LysoPC 15:1
pmb0856	480.31	339.29	479.301	C34H36O10	[M+H]+	LysoPE 18:1(2n isomer)*
mws0289	480.31	339.29	479.301	C20H15NO4	[M+H]+	LysoPE 18:1*
mws1557	479.16	121.03	480.163	C20H15NO4	[M-H]-	Paeoniflorin
Zmln001304	480.08	96.96	481.075	C14H12O3	[M-H]-	6-(Methylsulfonyl)Hexyl Glucosinolate
pmb2319	482.32	184.07	481.317	C34H36O10	[M+H]+	LysoPC 15:0*
pmb0883	482.32	341.31	481.317	C34H36O10	[M+H]+	LysoPE 18:0*
pmb0880	482.32	341.31	481.317	C34H36O10	[M+H]+	LysoPE 18:0(2n isomer)*
Lmhp009129	482.32	184.07	481.317	C20H15NO4	[M+H]+	LysoPC 15:0(2n isomer)*
Hmyn007081	481.25	245.04	482.262	C24H32O5	[M-H]-	LysoPG 16:1
Hmyn007168	483.27	255.23	484.278	C24H32O5	[M-H]-	LysoPG 16:0
Smpn009230	487.34	487.34	488.35	C24H26O11	[M-H]-	2α,3α,23-trihydroxyolean-12-en-28-oic acid
Hmjn003948	487.35	487.35	488.35	C24H32O5	[M-H]-	Madasiatic acid
pmb0863	492.31	184.07	491.301	C34H36O10	[M+H]+	LysoPC 16:2(2n isomer)*
pma1303	492.31	184.07	491.301	C34H36O10	[M+H]+	LysoPC 16:2*
pmp001270	494.32	184.07	493.317	C24H26O11	[M+H]+	LysoPC 16:1*
Lmhp008833	494.32	184.07	493.317	C20H15NO4	[M+H]+	LysoPC 16:1(2n isomer)*
Lmnn003192	494.08	96.96	494.079	C20H15NO4	[M]-	4-Benzoyloxybutylglucosinolate
pmb0855	496.34	184.07	495.332	C34H36O10	[M+H]+	LysoPC 16:0
pmd0132	496.34	184.07	495.332	C34H36O10	[M+H]+	LysoPC 16:0(2n isomer)
pmb0745	497.14	331.08	496.137	C34H36O10	[M+H]+	Tricin-4'-O-syringyl alcohol
Lmhp008688	500.28	359.26	499.27	C20H15NO4	[M+H]+	LysoPE 20:5
Lmhp009802	504.31	363.29	503.301	C20H15NO4	[M+H]+	LysoPE 20:3(2n isomer)*
Lmhp010040	504.31	363.29	503.301	C20H15NO4	[M+H]+	LysoPE 20:3*
HJAP135	505.12	257.08	504.126	C32H36O8	[M+H]+	Pinocembrin-7-O-(6''-O-malonyl)glucoside
pme0500	503.16	323	504.169	C34H36O10	[M-H]-	D-Melezitose*
pme2125	503.16	179	504.169	C34H36O10	[M-H]-	Raffinose*
MWS0442	527.16	365.1	504.169	C20H15NO4	[M+Na]+	Maltotriose*
Lmhp008718	506.32	184.07	505.317	C20H15NO4	[M+H]+	LysoPC 17:2
Lmhp010757	506.32	365.31	505.317	C20H15NO4	[M+H]+	LysoPE 20:2*
Lmhp010514	506.32	365.31	505.317	C20H15NO4	[M+H]+	LysoPE 20:2(2n isomer)*
pmb3045	505.1	329.1	506.106	C34H36O10	[M-H]-	Tricin-7-O-Glucuronide
Lmhp009590	508.34	184.07	507.332	C20H15NO4	[M+H]+	LysoPC 17:1
Hmxn003549	507.08	476.06	508.083	C24H32O5	[M-H]-	1,4-Dimethoxyglucobrassicin
Lmhp010515	510.36	184.07	509.348	C20H15NO4	[M+H]+	LysoPC 17:0(2n isomer)*
pmb2406	510.36	184.07	509.348	C34H36O10	[M+H]+	LysoPC 17:0*
Lmhp009773	515.32	261.22	514.314	C20H15NO4	[M+H]+	1-α-Linolenoyl-glycerol-3-O-glucoside*
Lmhp009526	515.32	261.22	514.314	C20H15NO4	[M+H]+	2-α-Linolenoyl-glycerol-1-O-glucoside*
Hmqp006235	516.3	184.07	515.297	C24H32O5	[M+H]+	LysoPC 18:4
Zmhn000785	515.16	341.11	516.169	C24H26O11	[M-H]-	Di-O-Glucosylquinic acid
Lmhp010334	517.34	263.24	516.33	C20H15NO4	[M+H]+	2-Linoleoylglycerol-1-O-glucoside*
Lmhp010573	517.34	263.24	516.33	C20H15NO4	[M+H]+	1-Linoleoylglycerol-3-O-glucoside*
pmb0854	518.32	184.07	517.317	C34H36O10	[M+H]+	LysoPC 18:3*
pmb0865	518.32	184.07	517.317	C34H36O10	[M+H]+	LysoPC 18:3(2n isomer)*
Cmln001927	518.09	96.96	518.086	C32H36O8	[M]-	5-(Methylsulfinyl)butyl thiO-glucoside of Valerate
pmn001458	517.16	175	518.164	C24H26O11	[M-H]-	Sibiricose A5
pmp000531	519.19	357.13	518.179	C24H26O11	[M+H]+	Phellamurin
pmp001273	520.34	184.07	519.332	C24H26O11	[M+H]+	LysoPC 18:2*
pmp001251	520.34	184.07	519.332	C24H26O11	[M+H]+	LysoPC 18:2(2n isomer)*
pmn001378	519.19	357.14	520.194	C34H36O10	[M-H]-	Pinoresinol-4-O-glucoside
Cmsp003083	521.2	131.05	520.194	C32H36O8	[M+H]+	Dehydrodiconiferyl alcohol-4-O-glucoside
Lmsp003655	521.2	131.05	520.194	C20H15NO4	[M+H]+	Dehydrodiconiferyl alcohol-gamma'-O-glucoside
pmp001281	522.36	184.07	521.348	C24H26O11	[M+H]+	LysoPC 18:1*
Lmhp010190	522.36	184.07	521.348	C20H15NO4	[M+H]+	LysoPC 18:1(2n isomer)*
pmb3041	521.09	329.2	522.101	C34H36O10	[M-H]-	Tricin-7-O-saccharic acid
pmn001710	521.13	359.08	522.137	C24H26O11	[M-H]-	Rosmarinic acid-3'-O-glucoside
HJN083	521.2	359.15	522.211	C32H36O8	[M-H]-	Lariciresinol-4'-O-glucoside
mws0126	524.37	184.07	523.364	C20H15NO4	[M+H]+	LysoPC 18:0*
pmd0136	524.37	184.07	523.364	C34H36O10	[M+H]+	LysoPC 18:0(2n isomer)*
Lmtn003096	523.21	361.14	524.226	C20H15NO4	[M-H]-	Secoisolariciresinol 4-O-glucoside
pmb0746	527.15	331.08	526.148	C34H36O10	[M+H]+	Tricin-4'-O-(guaiacylglycerol)ether
pmp000234	527.15	331.08	526.148	C24H26O11	[M+H]+	Salcolin A
pmp000235	527.15	331.08	526.148	C24H26O11	[M+H]+	Salcolin B
Lmjp003731	531.15	177.06	530.142	C20H15NO4	[M+H]+	3,4-O-Dicaffeoylquinic Acid Methyl Ester
Lmjp003822	531.15	177.06	530.142	C20H15NO4	[M+H]+	3,5-O-Dicaffeoylquinic Acid Methyl Ester
Lmbn001181	531.14	531.13	532.143	C20H15NO4	[M-H]-	Fraxetin-7,8-di-O-glucoside
Lmhp007840	534.36	184.07	533.348	C20H15NO4	[M+H]+	LysoPC 19:2
Lmdp004892	535.11	287.05	534.101	C20H15NO4	[M+H]+	Kaempferol-3-O-(6''-malonyl)galactoside
Lmmp003817	535.11	287.05	534.101	C20H15NO4	[M+H]+	Kaempferol-3-O-(6''-malonyl)glucoside
Lmhp010908	536.37	184.07	535.364	C20H15NO4	[M+H]+	LysoPC 19:1
Zmfn000481	535.04	323.03	536.044	C24H26O11	[M-H]-	Uridine-5'-Diphosphate-D-Xylose
pmn001375	535.18	373.13	536.189	C34H36O10	[M-H]-	1-Hydroxypinoresinol-1-O-Glucoside
Zmdn003480	537.2	375.15	538.205	C24H26O11	[M-H]-	Cycloolivil-6-O-glucoside
pmp001282	544.34	485.27	543.333	C24H26O11	[M+H]+	Propyl 2-(trimethylammonio)ethyl phosphate
Lmhp009890	546.36	184.07	545.348	C20H15NO4	[M+H]+	LysoPC 20:3
pmd0146	548.37	184.07	547.364	C34H36O10	[M+H]+	LysoPC 20:2(2n isomer)*
pmd0147	548.37	184.07	547.364	C34H36O10	[M+H]+	LysoPC 20:2*
Zmhp006502	549.12	301.07	548.117	C14H12O3	[M+H]+	Kaempferide-3-O-(6''-malonyl)glucoside
Lmhp011549	550.39	184.07	549.379	C20H15NO4	[M+H]+	LysoPC 20:1
pmb2979	549.12	387.1	550.132	C34H36O10	[M-H]-	Hesperetin-7-O-(6''-malonyl)glucoside
pmn001371	549.2	387.15	550.205	C34H36O10	[M-H]-	Eucommin A
Lmmn002260	551.21	389.17	552.221	C20H15NO4	[M-H]-	5'-Methoxyisolariciresinol-9'-O-glucoside
Lmnn004130	553.21	505.19	554.215	C20H15NO4	[M-H]-	Lappaol C
pmp001088	559.25	499.2	558.247	C24H26O11	[M+H]+	7α-Acetyldihydronomilin
Rfmb25702	561.2	357.13	562.205	C24H26O11	[M-H]-	Pinoresinol-4-O-(6''-acetyl)glucoside
Hmcp001858	565.15	287.05	564.147	C24H32O5	[M+H]+	Kaempferol-3-O-arabinoside-7-O-rhamnoside
Zmjp003463	565.16	433.11	564.147	C14H12O3	[M+H]+	"Vitexin-2""-O-xyloside"
pmp000411	565.16	433.1	564.148	C24H26O11	[M+H]+	Genistein-8-C-apiosyl(1→6)glucoside
Smhp004476	565.15	433.11	564.148	C24H26O11	[M+H]+	Isovitexin-2''xyloside
pmb2922	565.05	323.1	566.055	C34H36O10	[M-H]-	Uridine 5'-diphospho-D-glucose
Cmln002196	568.07	96.96	568.066	C32H36O8	[M]-	6-(P-Hydroxyphenylacetic acid)-1-thiO-glucoside of 4-(Methylsulfinyl)-3-butenyl
Lmpp003930	579.15	271.06	578.142	C20H15NO4	[M+H]+	Apigenin-7-O-(6''-p-Coumaryl)glucoside
pme2493	579.17	287.1	578.164	C34H36O10	[M+H]+	Kaempferol-3,7-O-dirhamnoside (Kaempferitrin)
pme0368	579.17	271.01	578.164	C34H36O10	[M+H]+	Apigenin-7-O-rutinoside (Isorhoifolin)
Lmgp004474	579.17	271.06	578.164	C20H15NO4	[M+H]+	Genistein-7-O-galactoside-rhamnose
mws1409	578.9	402.6	580.034	C20H15NO4	[M-H]-	Uridine-5′-diphosphoglucuronic acid
Hmcp001769	581.15	303.04	580.142	C24H32O5	[M+H]+	Quercetin-3-O-rhamnosyl(1→2)arabinoside
HJAP148	581.15	287.06	580.142	C32H36O8	[M+H]+	Kaempferol-3-O-sambubioside
Zmjp003179	581.15	449.11	580.142	C14H12O3	[M+H]+	Orientin-2''-O-xyloside
pmb0492	584.28	325	583.268	C34H36O10	[M+H]+	N',N'',N'''-p-Coumaroyl-cinnamoyl-caffeoyl spermidine
mws1290	593.13	285	594.137	C20H15NO4	[M-H]-	Kaempferol-3-O-(6''-p-Coumaroyl)glucoside (Tiliroside)
Hmcp001829	595.16	303.04	594.158	C24H32O5	[M+H]+	Quercetin-3,7-Di-O-rhamnoside
pmp000593	595.17	449.1	594.158	C24H26O11	[M+H]+	Luteolin-7-O-rutinoside*
Zmjp003291	595.17	433.12	594.158	C14H12O3	[M+H]+	"Vitexin-2""-O-galactoside"
pme1605	593.15	285	594.158	C34H36O10	[M-H]-	Kaempferol-3-O-robinobioside(Biorobin)
pmp001079	595.17	449.1	594.158	C24H26O11	[M+H]+	Luteolin-7-O-neohesperidoside (Lonicerin)*
Zmcp003989	595.16	287.05	594.158	C24H26O11	[M+H]+	Kaempferol-3-O-rhamnosyl(1→2)glucoside
Lmsp004247	595.17	317.07	594.158	C20H15NO4	[M+H]+	Isorhamnetin-3-O-arabinoside-7-O-rhamnoside
Lmcn006192	593.19	285.08	594.195	C20H15NO4	[M-H]-	Didymin (Isosakuranetin-7-O-rutinoside)
pme1793	595.17	271.06	595.166	C34H36O10	[M]+	Pelargonidin-3,5-O-diglucoside
mws1519	595.17	287.06	596.174	C20H15NO4	[M-H]-	Eriodictyol-7-O-Rutinoside (Eriocitrin)
Lmqn000780	606.08	384.98	607.082	C20H15NO4	[M-H]-	Uridine 5'-diphospho-N-acetylglucosamine
pmp000240	609.15	489.1	608.138	C24H26O11	[M+H]+	Apigenin-6-C-(2''-glucuronyl)glucoside
pmb3002	607.17	299	608.174	C34H36O10	[M-H]-	Chrysoeriol-7-O-rutinoside
Lmmp000897	611.14	287.05	610.132	C20H15NO4	[M+H]+	Gallocatechin-(4α→8)-gallocatechin
mws0059	609.15	301	610.153	C20H15NO4	[M-H]-	Quercetin-3-O-rutinoside (Rutin)*
Lmbp002336	611.16	303.05	610.153	C20H15NO4	[M+H]+	Quercetin-3-O-(2''-O-rhamnosyl)galactoside
Zmjp003031	611.16	449.11	610.153	C14H12O3	[M+H]+	Orientin-2''-O-galactoside
pmn001583	609.15	300	610.153	C24H26O11	[M-H]-	Quercetin-3-O-robinobioside*
Zmxp003107	611.16	287.06	610.153	C15H14O3	[M+H]+	Luteolin-7,3'-di-O-glucoside
Lmmp003091	611.16	303.05	610.153	C20H15NO4	[M+H]+	Quercetin-3-O-(4''-O-glucosyl)rhamnoside*
Hmpp002612	611.16	287.05	610.153	C24H32O5	[M+H]+	Luteolin-7-O-gentiobioside
pmb0711	611.16	303.1	610.153	C34H36O10	[M+H]+	Quercetin-7-O-rutinoside*
Lmjp002461	611.16	303.05	610.153	C20H15NO4	[M+H]+	Quercetin-3-O-neohesperidoside*
Lmsp004166	611.16	303.05	610.153	C20H15NO4	[M+H]+	Quercetin-3-O-glucoside-7-O-rhamnoside*
mws0036	609.18	301.09	610.19	C20H15NO4	[M-H]-	Hesperetin-7-O-rutinoside (Hesperidin)
pme0001	609.18	301	610.19	C34H36O10	[M-H]-	Hesperetin-7-O-neohesperidoside(Neohesperidin)
Lmpp003662	611.14	303.05	611.14	C20H15NO4	[M]+	Delphinidin-3-O-(6''-O-p-coumaroyl)glucoside
Lmcp004436	611.14	287.06	611.14	C20H15NO4	[M]+	Cyanidin-3-O-(6''-O-caffeoyl)glucoside
mws4134	611.14	306.08	612.152	C20H15NO4	[M-H]-	Oxiglutatione
Rfmb26201	621.22	417.16	622.226	C24H26O11	[M-H]-	Syringaresinol-4'-O-(6''-acetyl)glucoside
Cmln002820	624.09	96.96	624.088	C32H36O8	[M]-	6-Sinapoyl-1-thioglucoside of 4-Methylthiobut-3-enyl thioglucoside
Lmsp004045	625.18	317.07	624.169	C20H15NO4	[M+H]+	Isorhamnetin-3-O-glucoside-7-O-rhamnoside
Lmsp003939	625.18	317.07	624.169	C20H15NO4	[M+H]+	Isorhamnetin-3-O-galactoide-7-O-rhamnoside
Lmmp002963	625.18	317.06	624.169	C20H15NO4	[M+H]+	6-C-Methylquercetin-3-O-rutinoside
pme1540	625.18	317.06	624.169	C34H36O10	[M+H]+	Isorhamnetin-3-O-neohesperidoside
HJAP026	625.18	463.13	624.17	C32H36O8	[M+H]+	Chrysoeriol-6-C-glucoside-4'-O-glucoside
Hmyp007792	636.41	495.4	635.414	C24H32O5	[M+H]+	PE(oxo-11:0/16:0)
Zmbp102914	637.18	271.07	637.177	C24H26O11	[M]+	Pelargonidin-3-O-(6''-O-acetyl)glucoside-5-O-glucoside
pmb2653	649.1	145	650.227	C34H36O10	[M-H]-	D(+)-Melezitose O-rhamnoside
pmb0530	664.12	136.2	663.109	C34H36O10	[M+H]+	Nicotinic acid adenine dinucleotide
Lmxp010913	676.45	184.08	675.448	C20H15NO4	[M+H]+	1-(9Z-Octadecenoyl)-2-(9-oxo-nonanoyl)-sn-glycero-3-phosphocholine
Lmhp008513	677.37	261.22	676.367	C20H15NO4	[M+H]+	2-α-Linolenoyl-glycerol-1,3-di-O-glucoside*
Lmhp008744	677.37	261.22	676.367	C20H15NO4	[M+H]+	1-α-Linolenoyl-glycerol-2,3-di-O-glucoside*
Lmhp009190	679.39	263.24	678.383	C20H15NO4	[M+H]+	2-Linoleoylglycerol-1,3-di-O-glucoside
Lmmn004145	675.41	397.14	679.419	C20H15NO4	[M-H]-	3-O-(2-O-Acetyl-glucosyl)oleanolic acid
pmn001370	681.24	519.19	682.247	C34H36O10	[M-H]-	Pinoresinol-4,4'-O-di-O-glucoside
Hmcp001629	697.16	449.1	696.153	C24H32O5	[M+H]+	Kaempferol-3-O-(6''-Malonyl)glucoside-7-O-Glucoside
pmb0168	700.49	184.4	699.484	C34H36O10	[M+H]+	PC 16:1/14:1
pmn001372	711.25	549.2	712.258	C34H36O10	[M-H]-	Medioresinol-4,4'-di-O-glucoside
Xmyp004678	727.21	287.05	726.201	C24H26O11	[M+H]+	Kaempferol-3-O-(2-O-Xylosyl-6-O-Rhamnosyl)Glucoside
Lmjp002491	727.19	287.05	727.187	C20H15NO4	[M]+	Cyanidin-3-O-(6''-O-p-coumaroyl-2''-O-xylosyl)glucoside
Zmhp003322	741.2	433.11	740.195	C14H12O3	[M+H]+	Isovitexin-2''-O-(6'''-p-coumaroyl)glucoside
Zmlp003063	741.23	433.12	740.209	C14H12O3	[M+H]+	Luteolin-7-O-(2''-O-rhamnosyl)rutinoside
Lmsp003881	741.22	287.06	740.216	C20H15NO4	[M+H]+	Kaempferol-3-O-rutinoside-7-O-rhamnoside
mws1035	741.22	433	740.216	C20H15NO4	[M+H]+	Kaempferol-3-O-robinoside-7-O-rhamnoside (Robinin)
Hmcp001618	743.2	449.1	742.195	C24H32O5	[M+H]+	Quercetin-3-O-(2''-O-Xylosyl)rutinoside
HJAP061	743.2	303.05	742.195	C32H36O8	[M+H]+	Quercetin-3-O-(2''-O-arabinosyl)rutinoside
mws1603	741.26	579.1	742.268	C20H15NO4	[M-H]-	Eleutheroside E
pme2651	742.1	620.1	743.075	C34H36O10	[M-H]-	NADP (Nicotinamide adenine dinucleotide phosphate)
pmb0691	757.22	431.4	756.211	C34H36O10	[M+H]+	Isoorientin-7-O-(2''-rhamnosyl)glucoside
Lmsp003161	757.22	287.06	756.211	C20H15NO4	[M+H]+	Kaempferol-3-O-sophoroside-7-O-rhamnoside
Zmgp002582	757.22	433.11	756.211	C24H26O11	[M+H]+	kaempferol 3-O-β-glucopyranosyl (1 → 2)-β-galactopyranoside 7-O-α-rhamnopyranoside
Lmpp003268	757.22	287.06	756.211	C20H15NO4	[M+H]+	Kaempferol-3-O-rutinoside-7-O-glucoside
HJAP127	757.22	303.05	756.212	C32H36O8	[M+H]+	Quercetin-3-O-(2''-O-Rhamnosyl)rutinoside
pmn001505	763.43	763.4	764.435	C24H26O11	[M-H]-	Oleanolic acid-3-O-xylosyl(1→3)glucuronide
pmb0678	771.21	177.1	770.206	C34H36O10	[M+H]+	Vitexin-7-O-(6''-feruloyl)glucoside
Lmmp002334	773.21	303.05	772.206	C20H15NO4	[M+H]+	Quercetin-3-O-rutinoside-7-O-glucoside
Zmhp002640	773.21	303.05	772.206	C14H12O3	[M+H]+	6-Hydroxykaempferol 3-Rutinoside-6-glucoside
Zmqp002952	773.21	465.1	773.213	C15H14O3	[M]+	Delphinidin-3-O-rutinoside-7-O-glucoside
Lmdp004668	787.21	339.11	786.201	C20H15NO4	[M+H]+	Kaempferol-3-O-(6''-Feruloyl)glucosyl-(1→4)-galactoside
pmb0662	787.21	463.1	786.201	C34H36O10	[M+H]+	Isoorientin-7-O-(6''-feruloyl)glucoside
Hmcp001589	787.23	317.06	786.221	C24H32O5	[M+H]+	Isorhamnetin-3-O-rutinoside-4'-O-glucoside*
Lmsp003790	787.23	317.07	786.222	C20H15NO4	[M+H]+	Isorhamnetin-3-O-sophoroside-7-O-rhamnoside*
Hmmp002073	903.25	741.2	902.241	C24H32O5	[M+H]+	Apigenin-7-O-rutinoside-4'-O-Sophoroside
Hmmp002169	903.25	741.2	902.241	C24H32O5	[M+H]+	Luteolin-5,7-di-O-rutinoside
Zmhp003113	903.26	147.04	902.248	C14H12O3	[M+H]+	Vitexin-2''-O-(6'''-p-coumaroyl)glucoside-4'-O-glucoside
Smzp002914	903.26	271.06	903.255	C24H26O11	[M]+	Pelargonidin-3-O-(6''-O-p-coumaroyl-2''-O-glucosyl)glucoside-5-O-glucoside
Cwjp002289	919.25	757.2	918.243	C32H36O8	[M+H]+	Luteolin-7-O-(2''''-O-rhamnosyl)sophorotrioside
Zmhp003651	919.25	757.19	919.25	C14H12O3	[M]+	Delphinidin-3-O-(2'''-O-p-coumaroyl)rutinoside-7-O-glucoside
Hmmn002379	919.26	757.2	920.28	C24H32O5	[M-H]-	Eriodictyol-7-O-rutinoside-4'-O-Sophoroside
Smzp002660	933.27	271.06	933.266	C24H26O11	[M]+	Pelargonidin-3-O-(6''-O-feruloyl-2''-O-glucosyl)glucoside-5-O-glucoside
Lmdp004011	935.25	325.09	934.238	C20H15NO4	[M+H]+	Quercetin-3-O-(6''-Caffeoyl)sophoroside-7-O-rhamnoside
Hmmn002781	933.27	479.11	934.259	C24H32O5	[M-H]-	Eriodictyol-7-O-rutinoside-5-O-(6''-O-glucosyl)glucuronide
Cwjp002007	949.27	177.05	948.254	C32H36O8	[M+H]+	Kaempferol-3-O-sophoroside-7-O-(2''-Feruloyl)glucoside
Zmcp004218	949.26	287.06	949.261	C24H26O11	[M]+	Cyanidin-3-O-(6''-O-feruloyl)sophoroside-5-O-Glucoside
Hmmp002240	963.27	801.23	962.262	C24H32O5	[M+H]+	Isorhamnetin-3-O-rutinoside-7-O-(2''-O-glucosyl)glucuronate
Lmsp004004	963.28	287.06	962.269	C20H15NO4	[M+H]+	Kaempferol-3-O-(6''-O-sinnapoyl)sophoroside-7-O-rhamnoside
Lmsp003824	979.27	303.05	978.264	C20H15NO4	[M+H]+	Quercetin-3-O-(6''-O-sinnapoyl)sophoroside-7-O-rhamnoside
Smzp003109	989.26	271.06	989.256	C24H26O11	[M]+	Pelargonidin-3-O-(6''-O-feruloyl)sambubioside-5-O-(6'''-O-malonyl)glucoside
Lmdp004131	1005.25	535.11	1004.26	C20H15NO4	[M+H]+	Kaempferol-3-O-(2'''-malonyl)sophoroside-7-O-rutinoside
Lmmp003371	1005.21	271.06	1005.21	C20H15NO4	[M]+	Pelargonidin-3-O-(2''-O-sinapoyl)glucuronide-5,7-di-O-glucuronide
Cwjp002202	1021.25	287.06	1021.25	C32H36O8	[M]+	Cyanidin-3-O-(6''-O-malonylglucoside)-5-O-(6'''-O-caffeoylglucoside)-3'-O-glucoside
Cwjp002544	1035.26	287.06	1035.26	C32H36O8	[M]+	Cyanidin-3-O-(6''-O-feruloyl)sophoroside-5-O-(6'''-O-malonyl)glucoside
Zmcp003772	1035.26	287.05	1035.26	C24H26O11	[M]+	Cyanidin-3-O-(6''-O-malonyl)glucoside-5-O-(6'''-O-feruloyl)glucoside-3'-O-glucoside

## Sheet: Table S2
Table S2 Differential metabolites among CHB, CBL, and MSH
Index	Formula	Compounds	CHB_vs_CBL	CBL_vs_MSH	CHB_vs_MSH
pme0120	C34H36O10	5-Aminovaleric acid	down	down	down
pme0243	C34H36O10	Glutaric acid	down	down	down
pme0008	C34H36O10	L-Citrulline	down	down	down
Lmbn004790	C20H15NO4	Methyl 3-(3-hydroxy-4-methoxyphenyl)propanoate	down	down	down
pme2493	C34H36O10	Kaempferol-3,7-O-dirhamnoside (Kaempferitrin)	down	down	down
HJAP148	C32H36O8	Kaempferol-3-O-sambubioside	down	down	down
mws0341	C20H15NO4	2-Hydroxyisocaproic acid	up	down	down
mws0103	C20H15NO4	Indole-3-carboxaldehyde	up	down	down
Lmgp002595	C20H15NO4	Acetovanillone	up	down	down
Lmhp001670	C20H15NO4	L-Valyl-L-Leucine	up	down	down
mws0976	C20H15NO4	β-Pseudouridine	up	down	down
pmp001244	C24H26O11	Caffeoylcholine	up	down	down
pmp001245	C24H26O11	Feruloylcholine	up	down	down
ML10195036	C20H15NO4	3-Dehydrosphinganine	up	down	down
pmp001214	C24H26O11	Sinapine	up	down	down
Zmhn002227	C24H26O11	Sinapoyl-4-O-glucoside*	up	down	down
Cmsp003083	C32H36O8	Dehydrodiconiferyl alcohol-4-O-glucoside	up	down	down
Lmsp003655	C20H15NO4	Dehydrodiconiferyl alcohol-gamma'-O-glucoside	up	down	down
Hmcp001769	C24H32O5	Quercetin-3-O-rhamnosyl(1→2)arabinoside	up	down	down
Lmsp004247	C20H15NO4	Isorhamnetin-3-O-arabinoside-7-O-rhamnoside	up	down	down
Zmjp003031	C14H12O3	Orientin-2''-O-galactoside	up	down	down
Lmsp003790	C20H15NO4	Isorhamnetin-3-O-sophoroside-7-O-rhamnoside*	up	down	down
Zmgn000217	C24H26O11	Methylenesuccinic acid	down	up	down
pmb2826	C34H36O10	L-Citramalic acid	down	up	down
mws0193	C20H15NO4	L-Homocitrulline	down	up	down
mws0281	C20H15NO4	Citric Acid*	down	up	down
mws0277	C20H15NO4	Quinic Acid	down	up	down
Lmsn000954	C20H15NO4	Dambonitol	down	up	down
Lmsn000381	C20H15NO4	D-Maltose*	down	up	down
pme0519	C34H36O10	D-Sucrose*	down	up	down
mws1333	C20H15NO4	Melibiose*	down	up	down
mws1080	C20H15NO4	Galactinol*	down	up	down
pmb2653	C34H36O10	D(+)-Melezitose O-rhamnoside	down	up	down
pme0195	C34H36O10	L-Cysteine	up	down	up
pme0490	C34H36O10	Nicotinic acid (Vitamin B3)*	up	down	up
Lmbp000668	C20H15NO4	Isonicotinic acid*	up	down	up
pma1751	C34H36O10	N-(beta-D-Glucosyl)nicotinate	up	down	up
Lmtn002565	C20H15NO4	1-O-Vanilloyl-D-Glucose	up	down	up
Zmln000899	C14H12O3	Syringaldehyde-4-O-glucoside	up	down	up
Lmmn000774	C20H15NO4	Dihydrocaffeoylglucose	up	down	up
mws0045	C20H15NO4	Quercetin-3-O-rhamnoside(Quercitrin)	up	down	up
mws1557	C20H15NO4	Paeoniflorin	up	down	up
Lmdp003110	C20H15NO4	2,6,7,4'-Tetrahydroxyisoflavanone	down	up	up
Lmlp003531	C20H15NO4	Luteolin-3'-O-glucoside*	down	up	up
Lmdp004892	C20H15NO4	Kaempferol-3-O-(6''-malonyl)galactoside	down	up	up
Lmmp000897	C20H15NO4	Gallocatechin-(4α→8)-gallocatechin	down	up	up
pme3475	C34H36O10	Butin	up	up	up
Lmmn003663	C20H15NO4	5-Glucosyloxy-2-Hydroxybenzoic acid methyl ester	up	up	up
Xmyp005654	C24H26O11	Kaempferol-4'-O-glucoside	up	up	up
pme1605	C34H36O10	Kaempferol-3-O-robinobioside(Biorobin)	up	up	up
mws1519	C20H15NO4	Eriodictyol-7-O-Rutinoside (Eriocitrin)	up	up	up
mws1603	C20H15NO4	Eleutheroside E	up	up	up
Zmgp002582	C24H26O11	kaempferol 3-O-β-glucopyranosyl (1 → 2)-β-galactopyranoside 7-O-α-rhamnopyranoside	up	up	up
Hmmp002240	C24H32O5	Isorhamnetin-3-O-rutinoside-7-O-(2''-O-glucosyl)glucuronate	up	up	up

## Sheet: Table S3
Table S3 Differential metabolites among JSQ,SDQ and NX
Index	Formula	Compounds	JSQ_vs_SDQ	JSQ_vs_NX	JSQ_vs_LL	SDQ_vs_NX
pma0149	C34H36O10	Sinapoyl malate	down	down	down	down
Zmln000899	C14H12O3	Syringaldehyde-4-O-glucoside	down	down	down	down
Lmmn000774	C20H15NO4	Dihydrocaffeoylglucose	down	down	down	down
Zmbn005559	C24H26O11	Indole-3-cyano-2-S-glucoside	down	down	down	down
pmb0296	C34H36O10	1-Oleoyl-Sn-Glycerol	down	down	down	down
Lmbp003668	C20H15NO4	Kaempferol-3-O-arabinoside (Juglanin)	down	down	down	down
Cmbn007148	C32H36O8	1-O-Feruloyl-3-O-caffeoylglycerol	down	down	down	down
Lmdp003509	C20H15NO4	Quercetin-3-O-xyloside (Reynoutrin)	down	down	down	down
Zmln001381	C14H12O3	4-Phenylbutylglucosinolate	down	down	down	down
Rfmb25702	C24H26O11	Pinoresinol-4-O-(6''-acetyl)glucoside	down	down	down	down
Zmjp003179	C14H12O3	Orientin-2''-O-xyloside	down	down	down	down
pmb3002	C34H36O10	Chrysoeriol-7-O-rutinoside	down	down	down	down
Lmbp002336	C20H15NO4	Quercetin-3-O-(2''-O-rhamnosyl)galactoside	down	down	down	down
mws0036	C20H15NO4	Hesperetin-7-O-rutinoside (Hesperidin)	down	down	down	down
Xmyp004678	C24H26O11	Kaempferol-3-O-(2-O-Xylosyl-6-O-Rhamnosyl)Glucoside	down	down	down	down
Lmjp002491	C20H15NO4	Cyanidin-3-O-(6''-O-p-coumaroyl-2''-O-xylosyl)glucoside	down	down	down	down
Lmsp003881	C20H15NO4	Kaempferol-3-O-rutinoside-7-O-rhamnoside	down	down	down	down
Hmcp001618	C24H32O5	Quercetin-3-O-(2''-O-Xylosyl)rutinoside	down	down	down	down
HJAP061	C32H36O8	Quercetin-3-O-(2''-O-arabinosyl)rutinoside	down	down	down	down
Lmmp002334	C20H15NO4	Quercetin-3-O-rutinoside-7-O-glucoside	down	down	down	down
Zmhp002640	C14H12O3	6-Hydroxykaempferol 3-Rutinoside-6-glucoside	down	down	down	down
Zmqp002952	C15H14O3	Delphinidin-3-O-rutinoside-7-O-glucoside	down	down	down	down
Lmsp003790	C20H15NO4	Isorhamnetin-3-O-sophoroside-7-O-rhamnoside*	down	down	down	down
Cwjp002007	C32H36O8	Kaempferol-3-O-sophoroside-7-O-(2''-Feruloyl)glucoside	down	down	down	down
pme2493	C34H36O10	Kaempferol-3,7-O-dirhamnoside (Kaempferitrin)	up	down	down	down
pmn001372	C34H36O10	Medioresinol-4,4'-di-O-glucoside	up	down	down	down
Lmsp003824	C20H15NO4	Quercetin-3-O-(6''-O-sinnapoyl)sophoroside-7-O-rhamnoside	up	down	down	down
mws1179	C20H15NO4	Naringenin-7-O-glucoside (Prunin)	down	down	up	down
Lmlp006175	C20H15NO4	Isosalipurposide (Phlorizin Chalcone)	down	down	up	down
mws2118	C20H15NO4	Phloretin-2'-O-glucoside (Phlorizin)	down	down	up	down
pme1383	C34H36O10	Pyridoxine	up	down	up	down
Hmcp001858	C24H32O5	Kaempferol-3-O-arabinoside-7-O-rhamnoside	up	down	up	down
Zmjp003463	C14H12O3	"Vitexin-2""-O-xyloside"	up	down	up	down
pmp000411	C24H26O11	Genistein-8-C-apiosyl(1→6)glucoside	up	down	up	down
Smhp004476	C24H26O11	Isovitexin-2''xyloside	up	down	up	down
Hmcp001629	C24H32O5	Kaempferol-3-O-(6''-Malonyl)glucoside-7-O-Glucoside	up	down	up	down
pme0195	C34H36O10	L-Cysteine	up	up	up	down
mws0213	C20H15NO4	Ribitol	up	up	up	down
pme2596	C34H36O10	4-Pyridoxic acid	down	up	down	up
Zmhn001926	C24H26O11	1-O-Salicyl-D-glucose	down	down	down	up
Hmtn001302	C24H32O5	Glucosyloxybenzoic acid	down	down	down	up

## Sheet: Table S4
Table S4 Ninety-eight differential metabolites among the taproot of radish landraces
Index	Formula	Compounds	TXH_vs_CBL	TXH_vs_CHB	TXH_vs_NX	TXH_vs_LL	TXH_vs_MSH	TXH_vs_JSQ	TXH_vs_SDQ
mws0576	C20H15NO4	3-Hydroxybutyric acid	down	down	down	down	down	down	down
pme1975	C34H36O10	Malonic acid	down	down	down	down	down	down	down
pma0134	C34H36O10	D-(-)-Threose	down	down	down	down	down	down	down
Lmgn000224	C20H15NO4	2-Methyl-3-oxosuccinic acid	down	down	down	down	down	down	down
mws2213	C20H15NO4	Cinnamic acid	down	down	down	down	down	down	down
mws1550	C20H15NO4	S-Allyl-L-cysteine	down	down	down	down	down	down	down
mws1013	C20H15NO4	Esculetin	down	down	down	down	down	down	down
mws1195	C20H15NO4	p-Coumaric acid methyl ester	down	down	down	down	down	down	down
mws2212	C20H15NO4	Caffeic acid	down	down	down	down	down	down	down
Hmjp002337	C24H32O5	Isoscopoletin (6-Hydroxy-7-Methoxycoumarin)	down	down	down	down	down	down	down
mws1212	C20H15NO4	Methyl ferulate	down	down	down	down	down	down	down
pmb2620	C34H36O10	3,4-Dimethoxycinnamic acid	down	down	down	down	down	down	down
mws0789	C20H15NO4	Pinocembrin (Dihydrochrysin)	down	down	down	down	down	down	down
Lmgp003779	C20H15NO4	Luteolinidin	down	down	down	down	down	down	down
pme0376	C34H36O10	Naringenin (5,7,4'-Trihydroxyflavanone)*	down	down	down	down	down	down	down
mws0914	C20H15NO4	Pinobanksin	down	down	down	down	down	down	down
pme2960	C34H36O10	Naringenin chalcone*	down	down	down	down	down	down	down
pme3475	C34H36O10	Butin	down	down	down	down	down	down	down
pme3285	C34H36O10	Afzelechin (3,5,7,4'-Tetrahydroxyflavan)*	down	down	down	down	down	down	down
pme1201	C34H36O10	Phloretin	down	down	down	down	down	down	down
MWSslk110	C20H15NO4	Helecin	down	down	down	down	down	down	down
mws1068	C20H15NO4	Kaempferol (3,5,7,4'-Tetrahydroxyflavone)	down	down	down	down	down	down	down
mws1094	C20H15NO4	Dihydrokaempferol (Aromadendrin)	down	down	down	down	down	down	down
Cmxp004977	C32H36O8	Isookanin	down	down	down	down	down	down	down
Lmdp003110	C20H15NO4	2,6,7,4'-Tetrahydroxyisoflavanone	down	down	down	down	down	down	down
Zmpn004713	C14H12O3	Isoetin (5,7,2',4',5'-Pentahydroxyflavone)	down	down	down	down	down	down	down
Hmqn000843	C24H32O5	3-Methoxy-4-hydroxyphenol-1-O-β-D-glucoside (Tachioside)	down	down	down	down	down	down	down
Zmhn000892	C24H26O11	4-O-Glucosyl-3,4-dihydroxybenzyl alcohol	down	down	down	down	down	down	down
pmb0751	C34H36O10	Trans-5-O-(p-Coumaroyl)shikimate	down	down	down	down	down	down	down
pmn001420	C24H26O11	1-O-[(E)-Caffeoyl]-D-glucose	down	down	down	down	down	down	down
Lmtn000940	C20H15NO4	1-O-(3,4-Dihydroxy-5-methoxy-benzoyl)-glucoside	down	down	down	down	down	down	down
Zmhn002422	C24H26O11	1-O-Feruloyl-D-Glucose*	down	down	down	down	down	down	down
Hmgn002833	C24H32O5	4-Ketopinoresinol	down	down	down	down	down	down	down
pmb0108	C34H36O10	Feruloyl syringic acid	down	down	down	down	down	down	down
pmb0580	C34H36O10	Chrysin-5-O-glucoside (Toringin)	down	down	down	down	down	down	down
pmb3006	C34H36O10	Apigenin-7-O-glucoside(Cosmosiin)	down	down	down	down	down	down	down
pme3392	C34H36O10	Pelargonidin-3-O-glucoside	down	down	down	down	down	down	down
HJN087	C32H36O8	Naringenin-4'-O-glucoside	down	down	down	down	down	down	down
HJN090	C32H36O8	Butin-7-O-glucoside	down	down	down	down	down	down	down
mws1179	C20H15NO4	Naringenin-7-O-glucoside (Prunin)	down	down	down	down	down	down	down
Lmlp006175	C20H15NO4	Isosalipurposide (Phlorizin Chalcone)	down	down	down	down	down	down	down
HJN055	C32H36O8	Dihydrocharcone-4'-O-glucoside	down	down	down	down	down	down	down
mws2118	C20H15NO4	Phloretin-2'-O-glucoside (Phlorizin)	down	down	down	down	down	down	down
pmf0027	C34H36O10	Cyanidin-3-O-galactoside*	down	down	down	down	down	down	down
pmb0550	C34H36O10	Cyanidin-3-O-glucoside (Kuromanin)*	down	down	down	down	down	down	down
Lmsn003297	C20H15NO4	3,4,2',4',6'-Pentahydroxychalcone-4'-O-glucoside	down	down	down	down	down	down	down
Lmtn002796	C20H15NO4	Aromadendrin-7-O-glucoside	down	down	down	down	down	down	down
pme1598	C34H36O10	Hesperetin-5-O-glucoside	down	down	down	down	down	down	down
Zmbp003860	C24H26O11	Pelargonidin-3-O-(6''-O-acetyl)glucoside	down	down	down	down	down	down	down
HJAP135	C32H36O8	Pinocembrin-7-O-(6''-O-malonyl)glucoside	down	down	down	down	down	down	down
pmn001458	C24H26O11	Sibiricose A5	down	down	down	down	down	down	down
Cmsp003083	C32H36O8	Dehydrodiconiferyl alcohol-4-O-glucoside	down	down	down	down	down	down	down
Lmsp003655	C20H15NO4	Dehydrodiconiferyl alcohol-gamma'-O-glucoside	down	down	down	down	down	down	down
Lmbn001181	C20H15NO4	Fraxetin-7,8-di-O-glucoside	down	down	down	down	down	down	down
Lmpp003930	C20H15NO4	Apigenin-7-O-(6''-p-Coumaryl)glucoside	down	down	down	down	down	down	down
pme0368	C34H36O10	Apigenin-7-O-rutinoside (Isorhoifolin)	down	down	down	down	down	down	down
Lmgp004474	C20H15NO4	Genistein-7-O-galactoside-rhamnose	down	down	down	down	down	down	down
Lmcn006192	C20H15NO4	Didymin (Isosakuranetin-7-O-rutinoside)	down	down	down	down	down	down	down
pme1793	C34H36O10	Pelargonidin-3,5-O-diglucoside	down	down	down	down	down	down	down
Zmxp003107	C15H14O3	Luteolin-7,3'-di-O-glucoside	down	down	down	down	down	down	down
Zmbp102914	C24H26O11	Pelargonidin-3-O-(6''-O-acetyl)glucoside-5-O-glucoside	down	down	down	down	down	down	down
mws1035	C20H15NO4	Kaempferol-3-O-robinoside-7-O-rhamnoside (Robinin)	down	down	down	down	down	down	down
pmb0691	C34H36O10	Isoorientin-7-O-(2''-rhamnosyl)glucoside	down	down	down	down	down	down	down
Zmgp002582	C24H26O11	kaempferol 3-O-β-glucopyranosyl (1 → 2)-β-galactopyranoside 7-O-α-rhamnopyranoside	down	down	down	down	down	down	down
Lmpp003268	C20H15NO4	Kaempferol-3-O-rutinoside-7-O-glucoside	down	down	down	down	down	down	down
pmb0678	C34H36O10	Vitexin-7-O-(6''-feruloyl)glucoside	down	down	down	down	down	down	down
Lmdp004668	C20H15NO4	Kaempferol-3-O-(6''-Feruloyl)glucosyl-(1→4)-galactoside	down	down	down	down	down	down	down
Hmmp002073	C24H32O5	Apigenin-7-O-rutinoside-4'-O-Sophoroside	down	down	down	down	down	down	down
Hmmp002169	C24H32O5	Luteolin-5,7-di-O-rutinoside	down	down	down	down	down	down	down
Zmhp003113	C14H12O3	Vitexin-2''-O-(6'''-p-coumaroyl)glucoside-4'-O-glucoside	down	down	down	down	down	down	down
Smzp002914	C24H26O11	Pelargonidin-3-O-(6''-O-p-coumaroyl-2''-O-glucosyl)glucoside-5-O-glucoside	down	down	down	down	down	down	down
Cwjp002289	C32H36O8	Luteolin-7-O-(2''''-O-rhamnosyl)sophorotrioside	down	down	down	down	down	down	down
Zmhp003651	C14H12O3	Delphinidin-3-O-(2'''-O-p-coumaroyl)rutinoside-7-O-glucoside	down	down	down	down	down	down	down
Smzp002660	C24H26O11	Pelargonidin-3-O-(6''-O-feruloyl-2''-O-glucosyl)glucoside-5-O-glucoside	down	down	down	down	down	down	down
Zmcp004218	C24H26O11	Cyanidin-3-O-(6''-O-feruloyl)sophoroside-5-O-Glucoside	down	down	down	down	down	down	down
Lmdp004131	C20H15NO4	Kaempferol-3-O-(2'''-malonyl)sophoroside-7-O-rutinoside	down	down	down	down	down	down	down
Lmmp003371	C20H15NO4	Pelargonidin-3-O-(2''-O-sinapoyl)glucuronide-5,7-di-O-glucuronide	down	down	down	down	down	down	down
Cwjp002202	C32H36O8	Cyanidin-3-O-(6''-O-malonylglucoside)-5-O-(6'''-O-caffeoylglucoside)-3'-O-glucoside	down	down	down	down	down	down	down
Cwjp002544	C32H36O8	Cyanidin-3-O-(6''-O-feruloyl)sophoroside-5-O-(6'''-O-malonyl)glucoside	down	down	down	down	down	down	down
Zmcp003772	C24H26O11	Cyanidin-3-O-(6''-O-malonyl)glucoside-5-O-(6'''-O-feruloyl)glucoside-3'-O-glucoside	down	down	down	down	down	down	down
pmb0801	C34H36O10	4-Pyridoxic acid-O-glucoside	down	up	up	down	down	up	up
Lmpn006208	C20H15NO4	8-Methoxykaempferol-7-O-rhamnoside	up	up	up	down	up	up	up
pmp001287	C24H26O11	N-Benzylmethylene isomethylamine	up	up	up	up	up	up	up
Zmyn002323	C15H14O3	2-Hydroxyphenylacetic acid	up	up	up	up	up	up	up
NK10246260	C34H36O10	2,4-Dihydroxyquinoline	up	up	up	up	up	up	up
mws0102	C20H15NO4	Indole-5-carboxylic acid*	up	up	up	up	up	up	up
mws1417	C20H15NO4	Indole-3-carboxylic acid*	up	up	up	up	up	up	up
pme0021	C34H36O10	L-Phenylalanine	up	up	up	up	up	up	up
pmc0274	C34H36O10	6-Methylmercaptopurine	up	up	up	up	up	up	up
MWSmce583	C20H15NO4	Piperonylic acid	up	up	up	up	up	up	up
Zmbp002538	C24H26O11	1-Methoxy-indole-3-acetamide	up	up	up	up	up	up	up
pmb0818	C34H36O10	Methoxyindoleacetic acid	up	up	up	up	up	up	up
mws0853	C20H15NO4	Sinapyl alcohol	up	up	up	up	up	up	up
Lmbn004790	C20H15NO4	Methyl 3-(3-hydroxy-4-methoxyphenyl)propanoate	up	up	up	up	up	up	up
pme0460	C34H36O10	Epicatechin	up	up	up	up	up	up	up
Zmln001381	C14H12O3	4-Phenylbutylglucosinolate	up	up	up	up	up	up	up
mws0061	C20H15NO4	Quercetin-3-O-galactoside (Hyperin)*	up	up	up	up	up	up	up
pme0001	C34H36O10	Hesperetin-7-O-neohesperidoside(Neohesperidin)	up	up	up	up	up	up	up

## Sheet: Table S5
Table S5 Enrichment componds involved in KEGG pathway among radish landrace taproots
TXH_vs_CBL_KEGG
#KEGG_n	113	KEGG_N	347
#Pathway	ko_ID	Unique compound	compound	Uni_all	compound_all
Arginine and proline metabolism	ko00330	5	17	113	347	pme2292;ML10198895;ML10197929;mws0601;pme0120	C00134+C00213+C00300+C05942+C00431
D-Arginine and D-ornithine metabolism	ko00472	1	3	113	347	pme2292	C00134
Glutathione metabolism	ko00480	6	12	113	347	pme2292;pme1086;pme2563;pme1841;pme0195;pme2651	C00134+C00051+C00669+C01672+C00097+C00006
Tropane, piperidine and pyridine alkaloid biosynthesis	ko00960	6	11	113	347	pme0021;Lmrn003000;pme2292;MWS0274;pme1841;mws0159	C00079+C05607+C00134+C01479+C01672+C00166
Metabolic pathways	ko01100	70	253	113	347	pme1178;mws0976;pme3392;pmb0751;pme1975;pmb0302;mws0863;pme0278;MWS2027;pme0376;ML10198895;pme3961;mws0281;pme0460;mws0248;ML10197929;mws0884;mws1491;pme2776;pme0230;mws2212;pme1841;pmb2507;mws4085;mws0214;Zmyn000453;Zmgn000447;pme0021;Lmmn001643;pme3083;mws0093;mws0264;mws2628;pme2960;pme1654;mws0628;pmb1912;Zmgn000217;mws4170;Lmrn003000;pme2563;pme1086;mws1080;mws0853;pme2559;Lmyn002727;mws0921…	C00387+C02067+C12137+C02947+C00383+C03557+C00673+C00666+C00813+C00509+C00213+C00559+C00158+C09727+C00299+C00300+C00575+C01595+C05512+C00212+C01197+C01672+C00672+C00482+C00794+C00311+C00197+C00079+C01772+C05653+C00590+C01083+C15987+C06561+C08491+C00633+C00234+C00490+C00031+C05607+C00669+C00051+C01235+C02325+C01042+C05837+C02646+C00492+C00134+C00314+C00296+C00423+C00137+C00097+C01040+C00209+C00346+…
Biosynthesis of secondary metabolites	ko01110	40	130	113	347	mws4170;pme1654;Lmyn002727;pmb0751;mws0853;pme3392;pme2292;pme0376;pme0278;mws0921;pme0195;pme0460;mws2118;pme0516;mws2213;MA10107783;mws0281;mws2209;pmf0289;pme1841;MWS0274;mws2212;pme3285;mws1422;Lmdp003110;mws1068;mws0159;Lmmn001643;pme1201;pme0021;mws1094;Zmgn000447;Zmyn000453;mws4085;mws0250;pme1439;pme2960;mws0093;mws0264;pme0519	C00031+C08491+C05837+C02947+C02325+C12137+C00134+C00509+C00666+C02646+C00097+C09727+C01604+C00137+C00423+C20772+C00158+C12249+C16427+C01672+C01479+C01197+C09320+C12128+C16233+C05903+C00166+C01772+C00774+C00079+C00974+C00197+C00311+C00482+C00082+C00811+C06561+C00590+C01083+C00089
ABC transporters	ko02010	17	48	113	347	pme0230;pmb0302;pme2776;mws4170;pme1086;pme1178;mws0248;pme0516;mws1333;pme0519;mws0264;pme0021;Zmdp000972;pme2125;pme3961;pme2292;mws0214	C00212+C03557+C05512+C00031+C00051+C00387+C00299+C00137+C05402+C00089+C01083+C00079+C22040+C00492+C00559+C00134+C00794
Glycine, serine and threonine metabolism	ko00260	4	12	113	347	ML10198895;pme0195;Zmgn000447;ML10197929	C00213+C00097+C00197+C00300
Purine metabolism	ko00230	6	21	113	347	pmf0096;pme3961;pme1178;mws0884;pme0230;pme2776	C00209+C00559+C00387+C00575+C00212+C05512
Glyoxylate and dicarboxylate metabolism	ko00630	4	11	113	347	Zmgn000447;Zmyn000453;mws0281;pmf0096	C00197+C00311+C00158+C00209
Pyruvate metabolism	ko00620	1	6	113	347	Lmgn000188	C00256
Lysine degradation	ko00310	2	13	113	347	pme1841;pme0120	C01672+C00431
Synthesis and degradation of ketone bodies	ko00072	1	1	113	347	mws0576	C01089
Butanoate metabolism	ko00650	1	8	113	347	mws0576	C01089
Fatty acid biosynthesis	ko00061	1	6	113	347	pme1975	C00383
Pyrimidine metabolism	ko00240	5	17	113	347	mws0976;pme1975;MWS2027;pmb2507;mws0248	C02067+C00383+C00813+C00672+C00299
beta-Alanine metabolism	ko00410	2	9	113	347	pme1975;MWS2413	C00383+C01073
Fatty acid metabolism	ko01212	1	2	113	347	pme1975	C00383
Nicotinate and nicotinamide metabolism	ko00760	4	13	113	347	pme2268;mws2628;pme2651;mws0731	C01004+C15987+C00006+C05380
Cysteine and methionine metabolism	ko00270	3	13	113	347	Zmgn000447;pme1086;pme0195	C00197+C00051+C00097
Penicillin and cephalosporin biosynthesis	ko00311	1	3	113	347	pme0195	C00097
Carbapenem biosynthesis	ko00332	1	3	113	347	pme0195	C00097
Taurine and hypotaurine metabolism	ko00430	1	3	113	347	pme0195	C00097
Cyanoamino acid metabolism	ko00460	3	7	113	347	mws0250;pme0021;pme0195	C00082+C00079+C00097
Thiamine metabolism	ko00730	2	5	113	347	mws0250;pme0195	C00082+C00097
Pantothenate and CoA biosynthesis	ko00770	1	10	113	347	pme0195	C00097
Sulfur metabolism	ko00920	1	5	113	347	pme0195	C00097
Aminoacyl-tRNA biosynthesis	ko00970	4	17	113	347	pme0195;pme0021;pmb1912;mws0250	C00097+C00079+C00234+C00082
Carbon metabolism	ko01200	5	21	113	347	pme0195;mws0281;Zmyn000453;Zmgn000447;pmb1912	C00097+C00158+C00311+C00197+C00234
Biosynthesis of amino acids	ko01230	8	41	113	347	pme0021;Zmyn000453;pme0278;Zmgn000447;mws0250;pme0195;mws0159;mws0281	C00079+C00311+C00666+C00197+C00082+C00097+C00166+C00158
Sulfur relay system	ko04122	1	4	113	347	pme0195	C00097
Phosphonate and phosphinate metabolism	ko00440	1	3	113	347	pmb0302	C03557
C5-Branched dibasic acid metabolism	ko00660	2	8	113	347	Zmgn000217;Lmgn000224	C00490+C06030
Glycerophospholipid metabolism	ko00564	2	5	113	347	mws0120;mws0704	C00670+C00346
Sphingolipid metabolism	ko00600	1	2	113	347	mws0704	C00346
Ubiquinone and other terpenoid-quinone biosynthesis	ko00130	4	6	113	347	mws2213;MA10107783;pme1439;mws0250	C00423+C20772+C00811+C00082
Phenylalanine metabolism	ko00360	7	12	113	347	Lmmn001643;Lmrn003000;pme0021;mws0250;Zmyn002323;mws2213;mws0159	C01772+C05607+C00079+C00082+C05852+C00423+C00166
Phenylpropanoid biosynthesis	ko00940	14	20	113	347	mws0093;HJN003;pme1439;mws2213;mws0906;mws4085;mws0921;mws0250;Lmmn001643;pme0021;pmb0751;mws0853;pmp001214;mws2212	C00590+C01175+C00811+C00423+C00761+C00482+C02646+C00082+C01772+C00079+C02947+C02325+C00933+C01197
Biosynthesis of various secondary metabolites - part 2	ko00998	5	13	113	347	mws0093;mws0250;pme1439;mws2213;pme0021	C00590+C00082+C00811+C00423+C00079
Tryptophan metabolism	ko00380	4	13	113	347	mws1320;pmb0818;pme3083;Lmyn002727	C00955+C05660+C05653+C05837
Phenylalanine, tyrosine and tryptophan biosynthesis	ko00400	4	11	113	347	mws0250;mws0159;mws0277;pme0021	C00082+C00166+C00296+C00079
2-Oxocarboxylic acid metabolism	ko01210	6	29	113	347	Zmyn000453;mws0159;mws0250;mws0281;Lmyn002727;pme0021	C00311+C00166+C00082+C00158+C05837+C00079
Tyrosine metabolism	ko00350	2	7	113	347	pme1439;mws0250	C00811+C00082
Isoquinoline alkaloid biosynthesis	ko00950	2	3	113	347	pme1439;mws0250	C00811+C00082
Glucosinolate biosynthesis	ko00966	3	15	113	347	pme0021;Lmyn002727;mws0250	C00079+C05837+C00082
Vitamin B6 metabolism	ko00750	1	8	113	347	pme1383	C00314
Alanine, aspartate and glutamate metabolism	ko00250	2	13	113	347	pme2559;mws0281	C01042+C00158
Ascorbate and aldarate metabolism	ko00053	2	13	113	347	pme0516;pme2253	C00137+C01040
Glycolysis / Gluconeogenesis	ko00010	3	6	113	347	mws4170;Zmgn000447;pme3472	C00031+C00197+C06186
Pentose phosphate pathway	ko00030	4	8	113	347	Zmgn000447;pmb2507;mws0863;mws4170	C00197+C00672+C00673+C00031
Galactose metabolism	ko00052	8	15	113	347	mws1333;pmf0139;pme0519;mws0214;pme2125;mws4170;pme0516;mws1080	C05402+C00124+C00089+C00794+C00492+C00031+C00137+C01235
Starch and sucrose metabolism	ko00500	3	9	113	347	mws4170;mws0264;pme0519	C00031+C01083+C00089
Amino sugar and nucleotide sugar metabolism	ko00520	1	13	113	347	mws4170	C00031
Indole alkaloid biosynthesis	ko00901	1	2	113	347	mws4170	C00031
Inositol phosphate metabolism	ko00562	1	3	113	347	pme0516	C00137
Phosphatidylinositol signaling system	ko04070	1	1	113	347	pme0516	C00137
Monobactam biosynthesis	ko00261	1	4	113	347	mws0250	C00082
Betalain biosynthesis	ko00965	1	1	113	347	mws0250	C00082
Fructose and mannose metabolism	ko00051	1	3	113	347	mws0214	C00794
Glycerolipid metabolism	ko00561	1	3	113	347	Zmgn000447	C00197
Carbon fixation in photosynthetic organisms	ko00710	1	11	113	347	Zmgn000447	C00197
Lysine biosynthesis	ko00300	1	7	113	347	pme0278	C00666
Citrate cycle (TCA cycle)	ko00020	2	8	113	347	Zmyn000453;mws0281	C00311+C00158
alpha-Linolenic acid metabolism	ko00592	2	14	113	347	pme1654;pmb2786	C08491+C16326
Plant hormone signal transduction	ko04075	1	5	113	347	pme1654	C08491
Flavonoid biosynthesis	ko00941	17	19	113	347	pme2960;mws2118;mws0789;pme0460;pme0001;pme0376;pme1201;Lmlp006175;mws0914;mws1179;mws1094;pme3285;pme3475;Lmsn003297;mws1068;pmb0751;mws1422	C06561+C01604+C09827+C09727+C09806+C00509+C00774+C16406+C09826+C09099+C00974+C09320+C09614+C16408+C05903+C02947+C12128
Ether lipid metabolism	ko00565	1	1	113	347	mws0120	C00670
Isoflavonoid biosynthesis	ko00943	2	3	113	347	Lmdp003110;pme0376	C16233+C00509
Linoleic acid metabolism	ko00591	7	18	113	347	mws1491;Lmbn005443;Lmbn003970;Lmbn005487;Lmbn005287;pmn001694;Lmbn006152	C01595+C14765+C14833+C14829+C07354+C14835+C04056
Biosynthesis of unsaturated fatty acids	ko01040	1	10	113	347	mws1491	C01595
Flavone and flavonol biosynthesis	ko00944	7	12	113	347	mws1068;Hmcp001618;mws2209;mws1434;mws0913;mws0045;pmb3006	C05903+C10175+C12249+C01714+C12626+C01750+C04608
Stilbenoid, diarylheptanoid and gingerol biosynthesis	ko00945	1	2	113	347	pmb0751	C02947
Zeatin biosynthesis	ko00908	1	8	113	347	pmf0289	C16427
Anthocyanin biosynthesis	ko00942	3	5	113	347	pme3392;pmb0550;pme1793	C12137+C08604+C08725
One carbon pool by folate	ko00670	1	1	113	347	pmb1912	C00234
Photosynthesis	ko00195	1	2	113	347	pme2651	C00006
TXH_vs_CHB_KEGG
#KEGG_n	125	KEGG_N	345
#Pathway	ko_ID	Unique compound	compound	Uni_all	compound_all
Selenocompound metabolism	ko00450	1	1	125	345	pme1987	C00041
Synthesis and degradation of ketone bodies	ko00072	1	1	125	345	mws0576	C01089
Fatty acid metabolism	ko01212	1	2	125	345	pme1975	C00383
Oxidative phosphorylation	ko00190	1	5	125	345	mws0192	C00042
Valine, leucine and isoleucine degradation	ko00280	1	5	125	345	mws0470	C02170
Carbapenem biosynthesis	ko00332	1	3	125	345	pme0195	C00097
Porphyrin and chlorophyll metabolism	ko00860	1	2	125	345	pma3649	C00430
Fatty acid degradation	ko00071	1	3	125	345	pme0243	C00489
D-Arginine and D-ornithine metabolism	ko00472	1	3	125	345	pme2527	C00077
Acridone alkaloid biosynthesis	ko01058	1	1	125	345	mws1078	C00108
Valine, leucine and isoleucine biosynthesis	ko00290	1	7	125	345	Lmbn001609	C06006
Betalain biosynthesis	ko00965	1	1	125	345	mws0250	C00082
Inositol phosphate metabolism	ko00562	1	3	125	345	pme3705	C00191
Ether lipid metabolism	ko00565	1	1	125	345	mws0120	C00670
Galactose metabolism	ko00052	1	15	125	345	mws1090	C00103
Starch and sucrose metabolism	ko00500	1	9	125	345	mws1090	C00103
Polyketide sugar unit biosynthesis	ko00523	1	1	125	345	mws1090	C00103
Carotenoid biosynthesis	ko00906	1	1	125	345	Lmtn004049	C06082
Caffeine metabolism	ko00232	1	3	125	345	mws0668	C01762
One carbon pool by folate	ko00670	1	1	125	345	pmb1912	C00234
Taurine and hypotaurine metabolism	ko00430	2	3	125	345	pme0195;pme1987	C00097+C00041
Vitamin B6 metabolism	ko00750	2	8	125	345	Zmjp000624;Lmgn000219	C00250+C00232
Fatty acid biosynthesis	ko00061	2	6	125	345	mws0361;pme1975	C08362+C00383
Citrate cycle (TCA cycle)	ko00020	2	8	125	345	mws0192;mws2125	C00042+C00074
Pyruvate metabolism	ko00620	2	6	125	345	mws0192;mws2125	C00042+C00074
Glyoxylate and dicarboxylate metabolism	ko00630	2	11	125	345	mws0192;Zmgn000447	C00042+C00197
Propanoate metabolism	ko00640	2	2	125	345	mws0192;mws0470	C00042+C02170
Penicillin and cephalosporin biosynthesis	ko00311	2	3	125	345	pme0195;mws1346	C00097+C00956
Phosphonate and phosphinate metabolism	ko00440	2	3	125	345	mws2125;pmb0302	C00074+C03557
Monobactam biosynthesis	ko00261	2	4	125	345	mws0219;mws0250	C00049+C00082
Lysine biosynthesis	ko00300	2	7	125	345	mws0219;mws1346	C00049+C00956
Histidine metabolism	ko00340	2	8	125	345	mws0219;mws0254	C00049+C00135
Folate biosynthesis	ko00790	2	2	125	345	mws1336;mws0749	C00568+C00156
C5-Branched dibasic acid metabolism	ko00660	2	8	125	345	pmb2826;Lmgn000224	C02614+C06030
Glycerophospholipid metabolism	ko00564	2	5	125	345	mws0120;pmb1754	C00670+C00588
Pentose phosphate pathway	ko00030	2	8	125	345	pmb2507;Zmgn000447	C00672+C00197
Glycerolipid metabolism	ko00561	2	3	125	345	Zmgn000447;mws1090	C00197+C00103
Pentose and glucuronate interconversions	ko00040	2	8	125	345	pme3705;mws1090	C00191+C00103
Isoflavonoid biosynthesis	ko00943	2	3	125	345	Lmdp003110;pme0376	C16233+C00509
Stilbenoid, diarylheptanoid and gingerol biosynthesis	ko00945	2	2	125	345	mws0178;pmb0751	C00852+C02947
Linoleic acid metabolism	ko00591	2	18	125	345	pmn001694;Lmbn003970	C14835+C14833
Sulfur relay system	ko04122	3	4	125	345	pmb0952;pme0195;pme1987	C00378+C00097+C00041
Sulfur metabolism	ko00920	3	5	125	345	mws0192;MWS2040;pme0195	C00042+C11145+C00097
Butanoate metabolism	ko00650	3	8	125	345	Lmgn000219;mws0576;mws0192	C00232+C01089+C00042
Thiamine metabolism	ko00730	3	5	125	345	pmb0952;mws0250;pme0195	C00378+C00082+C00097
Pantothenate and CoA biosynthesis	ko00770	3	10	125	345	mws0219;Lmgn000160;pme0195	C00049+C02642+C00097
Arginine biosynthesis	ko00220	3	10	125	345	pme2527;pme0008;mws0219	C00077+C00327+C00049
Isoquinoline alkaloid biosynthesis	ko00950	3	3	125	345	Hmgn001653;pme1439;mws0250	C16700+C00811+C00082
Glucosinolate biosynthesis	ko00966	3	15	125	345	Cmyn001649;mws0250;pme0021	C08412+C00082+C00079
Ascorbate and aldarate metabolism	ko00053	3	13	125	345	Zmyn000108;MA10039492;pme3705	C00818+C05422+C00191
Amino sugar and nucleotide sugar metabolism	ko00520	3	13	125	345	mws1090;pme3705;pmb0786	C00103+C00191+C00329
alpha-Linolenic acid metabolism	ko00592	3	14	125	345	pme1654;Zmpn003368;Zmyn004732	C08491+C16316+C16342
Anthocyanin biosynthesis	ko00942	3	5	125	345	pme3392;pme1793;pmb0550	C12137+C08725+C08604
Alanine, aspartate and glutamate metabolism	ko00250	4	13	125	345	Lmgn000219;mws0192;pme1987;mws0219	C00232+C00042+C00041+C00049
Nicotinate and nicotinamide metabolism	ko00760	4	12	125	345	Lmgn000219;mws0192;pme0490;mws0219	C00232+C00042+C00253+C00049
Glycine, serine and threonine metabolism	ko00260	4	12	125	345	Zmgn000447;pma3649;mws0219;pme0195	C00197+C00430+C00049+C00097
Cyanoamino acid metabolism	ko00460	4	7	125	345	mws0219;pme0195;pme0021;mws0250	C00049+C00097+C00079+C00082
Purine metabolism	ko00230	4	21	125	345	pme0033;pme2776;mws0668;pme3961	C00262+C05512+C01762+C00559
Plant hormone signal transduction	ko04075	4	5	125	345	pme1654;Lmtn004049;Lmgn001670;pme1651	C08491+C06082+C00805+C00954
Ubiquinone and other terpenoid-quinone biosynthesis	ko00130	4	6	125	345	mws0749;mws2213;pme1439;mws0250	C00156+C00423+C00811+C00082
Glycolysis / Gluconeogenesis	ko00010	4	6	125	345	mws1090;mws2125;pme3472;Zmgn000447	C00103+C00074+C06186+C00197
Cysteine and methionine metabolism	ko00270	5	13	125	345	Zmgn000447;pme1086;mws0219;pme1987;pme0195	C00197+C00051+C00049+C00041+C00097
Pyrimidine metabolism	ko00240	5	17	125	345	Lmgn000160;pme1975;pmb2507;pme1373;mws0470	C02642+C00383+C00672+C00239+C02170
beta-Alanine metabolism	ko00410	5	9	125	345	mws0254;pme1975;MWS2413;mws0219;Lmgn000160	C00135+C00383+C01073+C00049+C02642
Carbon fixation in photosynthetic organisms	ko00710	6	11	125	345	Hmcn000192;pme1987;Zmgn000447;mws0219;pme3311;mws2125	C02076+C00041+C00197+C00049+C00354+C00074
Tyrosine metabolism	ko00350	6	7	125	345	Lmbn001981;mws0250;Lmgn000219;pme1439;mws2367;mws0192	C05585+C00082+C00232+C00811+C06046+C00042
Phenylalanine, tyrosine and tryptophan biosynthesis	ko00400	6	11	125	345	pme3311;mws2125;pme0021;mws0159;mws0250;mws1078	C00354+C00074+C00079+C00166+C00082+C00108
Tropane, piperidine and pyridine alkaloid biosynthesis	ko00960	7	11	125	345	pme0490;mws0159;pme0021;pmb0782;pme1841;MWS0274;MWS0811	C00253+C00166+C00079+C01746+C01672+C01479+C00408
Aminoacyl-tRNA biosynthesis	ko00970	7	17	125	345	mws0254;pme0021;mws0219;mws0250;pme1987;pme0195;pmb1912	C00135+C00079+C00049+C00082+C00041+C00097+C00234
Biosynthesis of various secondary metabolites - part 2	ko00998	7	13	125	345	mws2125;pme1987;mws2213;mws1078;mws0250;pme1439;pme0021	C00074+C00041+C00423+C00108+C00082+C00811+C00079
Lysine degradation	ko00310	7	13	125	345	MWS0811;pme1841;mws0192;mws1346;pme0243;pme0120;pme0122	C00408+C01672+C00042+C00956+C00489+C00431+C02727
Glutathione metabolism	ko00480	7	12	125	345	pme2527;pme1086;mws0263;pme0195;MA10039492;pme1841;pme2563	C00077+C00051+C01879+C00097+C05422+C01672+C00669
Arginine and proline metabolism	ko00330	7	17	125	345	mws0216;pme0120;Lmbn000612;mws0601;pme2527;pmf0470;pme2693	C01157+C00431+C04282+C05942+C00077+C03440+C02714
Tryptophan metabolism	ko00380	7	13	125	345	pme3083;mws1078;pmb0818;pme1651;mws1320;Zmtn001464;pme1216	C05653+C00108+C05660+C00954+C00955+C02470+C10164
Flavone and flavonol biosynthesis	ko00944	7	11	125	345	Hmcp001618;pme2459;mws2209;pmb3006;mws0059;mws1068;mws0045	C10175+C03951+C12249+C04608+C05625+C05903+C01750
2-Oxocarboxylic acid metabolism	ko01210	8	29	125	345	pme0021;mws1346;mws0159;Lmbn001609;mws0219;mws0250;pme2527;Cmyn001649	C00079+C00956+C00166+C06006+C00049+C00082+C00077+C08412
Carbon metabolism	ko01200	9	21	125	345	mws2125;pme3311;mws0219;Zmgn000447;mws0192;pme1987;pme0195;pmb1912;Lmgn000219	C00074+C00354+C00049+C00197+C00042+C00041+C00097+C00234+C00232
Phenylalanine metabolism	ko00360	9	12	125	345	mws0250;Lmmn001643;mws0491;Lmgn001670;pme0021;mws0192;mws0159;mws2213;Zmyn002323	C00082+C01772+C05332+C00805+C00079+C00042+C00166+C00423+C05852
Biosynthesis of amino acids	ko01230	14	41	125	345	pme0195;pme1987;pme2527;mws1078;mws0219;Zmgn000447;mws0159;mws0254;pme0021;pme0008;mws0250;mws2125;Lmbn001609;mws1346	C00097+C00041+C00077+C00108+C00049+C00197+C00166+C00135+C00079+C00327+C00082+C00074+C06006+C00956
ABC transporters	ko02010	14	48	125	345	mws0254;pme0021;pmb0302;mws0668;pme2776;mws0219;pmb0952;pme1086;pma3649;pme2527;Zmdp000972;pme1987;pme3961;mws0216	C00135+C00079+C03557+C01762+C05512+C00049+C00378+C00051+C00430+C00077+C22040+C00041+C00559+C01157
Phenylpropanoid biosynthesis	ko00940	14	20	125	345	mws0906;pma0149;pme0021;mws0178;Lmmn001643;mws0853;mws2213;mws4085;pmb0751;mws2212;pmp001214;mws0250;pme1439;pme3443	C00761+C02887+C00079+C00852+C01772+C02325+C00423+C00482+C02947+C01197+C00933+C00082+C00811+C05610
Flavonoid biosynthesis	ko00941	18	19	125	345	mws0789;Lmsn003297;mws1094;Lmlp006175;mws1179;pmb0751;pme0376;pme0001;mws1068;pme2960;pme0460;pme3475;mws2118;mws0178;mws0914;pme3285;pme1201;mws1422	C09827+C16408+C00974+C16406+C09099+C02947+C00509+C09806+C05903+C06561+C09727+C09614+C01604+C00852+C09826+C09320+C00774+C12128
Biosynthesis of secondary metabolites	ko01110	50	130	125	345	mws2213;mws0192;pmb0751;pme3311;mws0853;mws0749;Lmmn001643;pme2527;pme1654;pme1987;Zmgn000447;Lmdp003110;mws0668;pme1841;mws2209;mws0250;pme1439;Lmgn001670;Cmyn001649;mws1094;mws1346;MWS0274;pme2960;pme0460;pma3649;mws2118;mws0159;mws0219;pme3392;mws1422;pme0008;mws2125;mws1068;mws1078;mws0178;pme0195;pme0490;pme3285;mws0254;mws1090;pme1201;MWS0811;pme3443;mws2212;mws4085;pme0376;Lmbn001609;Lmtn0…	C00423+C00042+C02947+C00354+C02325+C00156+C01772+C00077+C08491+C00041+C00197+C16233+C01762+C01672+C12249+C00082+C00811+C00805+C08412+C00974+C00956+C01479+C06561+C09727+C00430+C01604+C00166+C00049+C12137+C12128+C00327+C00074+C05903+C00108+C00852+C00097+C00253+C09320+C00135+C00103+C00774+C00408+C05610+C01197+C00482+C00509+C06006+C06082+C00079+C05625
Metabolic pathways	ko01100	84	252	125	345	pme3311;Lmgn000160;mws0853;mws2213;pmb0751;MA10039492;mws0192;pme0274;mws0470;mws0668;pmb2826;pme1841;pme1216;Zmgn000447;pmb0786;pme3961;pme1987;Lmmn001643;mws0749;Zmyn000108;pme2527;mws0576;pme1654;pmf0470;pme1975;pmb1754;MWS2040;mws1346;pme0120;Lmgn001670;mws1094;mws1336;mws0250;pme1439;mws0219;Lmbn000612;pme3392;pme2776;Zmyn002323;mws0159;pme2960;pme0460;pme1373;pma3649;mws2125;mws1068;Zmjp000…	C00354+C02642+C02325+C00423+C02947+C05422+C00042+C02378+C02170+C01762+C02614+C01672+C10164+C00197+C00329+C00559+C00041+C01772+C00156+C00818+C00077+C01089+C08491+C03440+C00383+C00588+C11145+C00956+C00431+C00805+C00974+C00568+C00082+C00811+C00049+C04282+C12137+C05512+C05852+C00166+C06561+C09727+C00239+C00430+C00074+C05903+C00250+C00327+C00234+C02076+C00669+C00103+C06104+C00408+C06046+C00672+C00135+…
TXH_vs_JSQ_KEGG
#KEGG_n	140	KEGG_N	347
#Pathway	ko_ID	Unique compound	compound	Uni_all	compound_all
Tropane, piperidine and pyridine alkaloid biosynthesis	ko00960	6	11	140	347	pme0026;mws0258;pmb0782;pme0021;MWS0811;pme2292	C00047+C00407+C01746+C00079+C00408+C00134
Arginine and proline metabolism	ko00330	7	17	140	347	pme2527;pmf0470;pme2292;mws0216;mws0260;mws0601;Lmbn000612	C00077+C03440+C00134+C01157+C00062+C05942+C04282
D-Arginine and D-ornithine metabolism	ko00472	3	3	140	347	pme2292;pme2527;mws0260	C00134+C00077+C00062
Glutathione metabolism	ko00480	6	12	140	347	Hmfn000531;mws0263;MA10039492;pme2292;pme2527;pme2651	C00072+C01879+C05422+C00134+C00077+C00006
Metabolic pathways	ko01100	98	252	140	347	pme2292;Zmyn000230;ML10195036;pme0021;mws0853;mws0260;mws1491;Lmbn000121;Lmtn004049;pme2776;pme2596;pme0534;mws2212;pmf0139;mws0256;pme1651;mws0376;pme1654;pme0278;mws0576;pme1210;Zmyn000155;Lmyn002727;Lmbn000216;pme2527;MWS2040;mws0976;pme1474;mws0216;pmf0470;mws4174;mws4052;mws0282;Zmyn000247;Lmbn000612;Lmbn001467;Zmyn002323;pme0026;mws4170;pmb2507;Lmbn001609;mws1068;pmf0138;MWS0811;mws1189;mws…	C00134+C00684+C02934+C00079+C02325+C00062+C01595+C02512+C06082+C05512+C00847+C00257+C01197+C00124+C00183+C00954+C00122+C08491+C00666+C01089+C00073+C00437+C05837+C06032+C00077+C11145+C02067+C00170+C01157+C03440+C00645+C01234+C00078+C03196+C04282+C03087+C05852+C00047+C00031+C00672+C06006+C05903+C00159+C00408+C00333+C00082+C01697+C03793+C00974+C03557+C01040+C06046+C00327+C12137+C00794+C05623+C05585+…
Biosynthesis of secondary metabolites	ko01110	55	131	140	347	pme2292;mws0091;Hmfn000531;pme0021;mws0853;pme2960;pme0376;mws0260;mws0059;Lmbn000121;Lmtn004049;pme0460;mws4085;pme1201;pme0534;mws2212;mws0256;mws0227;mws0376;pme1654;pme0278;pmb0751;pmb0142;pme1210;Zmyn000155;Lmyn002727;pme2380;pme3285;pme2527;mws0258;mws0749;mws2118;mws2213;mws4052;mws0282;mws0921;mws1422;Lmgn001670;pme0026;mws4170;Lmbn001609;Lmdp003110;pma3649;Lmbp000123;mws0219;mws1068;pma6…	C00134+C05623+C00072+C00079+C02325+C06561+C00509+C00062+C05625+C02512+C06082+C09727+C00482+C00774+C00257+C01197+C00183+C00123+C00122+C08491+C00666+C02947+C10945+C00073+C00437+C05837+C00026+C09320+C00077+C00407+C00156+C01604+C00423+C01234+C00078+C02646+C12128+C00805+C00047+C00031+C06006+C16233+C00430+C17213+C00049+C05903+C00117+C12249+C00408+C00831+C16322+C00082+C00974+C00327+C12137
ABC transporters	ko02010	25	48	140	347	mws0221;mws1189;pme2125;pmf0138;mws0227;mws0256;mws0214;mws0216;mws0258;pme2527;pmb0302;mws4170;pme1178;pme0026;mws0260;pme1194;pme3961;pme0021;pme0193;Zmdp000972;pme2292;mws0219;pma3649;pme2776;mws0191	C00491+C00333+C00492+C00159+C00123+C00183+C00794+C01157+C00407+C00077+C03557+C00031+C00387+C00047+C00062+C00881+C00559+C00079+C00064+C22040+C00134+C00049+C00430+C05512+C00719
Purine metabolism	ko00230	10	21	140	347	pme2776;pme0033;pme1109;pma6455;pme0193;pmc0066;pme1178;pmf0096;pme3961;pme3184	C05512+C00262+C00242+C00117+C00064+C06196+C00387+C00209+C00559+C00360
Glyoxylate and dicarboxylate metabolism	ko00630	3	11	140	347	pme2380;pmf0096;pme0193	C00026+C00209+C00064
Pyruvate metabolism	ko00620	2	6	140	347	Lmgn000188;mws0376	C00256+C00122
Sulfur metabolism	ko00920	1	5	140	347	MWS2040	C11145
Cysteine and methionine metabolism	ko00270	5	13	140	347	pme1474;mws4052;pme1210;mws0219;mws0221	C00170+C01234+C00073+C00049+C00491
Synthesis and degradation of ketone bodies	ko00072	1	1	140	347	mws0576	C01089
Butanoate metabolism	ko00650	3	8	140	347	mws0576;mws0376;pme2380	C01089+C00122+C00026
Fatty acid biosynthesis	ko00061	2	6	140	347	pme1975;mws0361	C00383+C08362
Pyrimidine metabolism	ko00240	5	17	140	347	pme0193;pmb2507;mws0976;pme1975;pme1194	C00064+C00672+C02067+C00383+C00881
beta-Alanine metabolism	ko00410	2	9	140	347	mws0219;pme1975	C00049+C00383
Fatty acid metabolism	ko01212	1	2	140	347	pme1975	C00383
Cyanoamino acid metabolism	ko00460	6	7	140	347	Lmbn000121;mws0256;pme0021;mws0250;mws0258;mws0219	C02512+C00183+C00079+C00082+C00407+C00049
Citrate cycle (TCA cycle)	ko00020	2	8	140	347	pme2380;mws0376	C00026+C00122
Oxidative phosphorylation	ko00190	1	5	140	347	mws0376	C00122
Arginine biosynthesis	ko00220	8	10	140	347	pme0008;mws0219;mws0260;pme0193;pme2527;mws0376;Zmyn000155;pme2380	C00327+C00049+C00062+C00064+C00077+C00122+C00437+C00026
Alanine, aspartate and glutamate metabolism	ko00250	4	13	140	347	pme0193;mws0219;mws0376;pme2380	C00064+C00049+C00122+C00026
Tyrosine metabolism	ko00350	4	7	140	347	mws0376;Lmbn001981;mws0250;mws2367	C00122+C05585+C00082+C06046
Phenylalanine metabolism	ko00360	6	12	140	347	Zmyn002323;Lmgn001670;mws2213;mws0250;mws0376;pme0021	C05852+C00805+C00423+C00082+C00122+C00079
Nicotinate and nicotinamide metabolism	ko00760	3	12	140	347	mws0376;mws0219;pme2651	C00122+C00049+C00006
Carbon metabolism	ko01200	5	21	140	347	pma6455;mws0219;pme0534;mws0376;pme2380	C00117+C00049+C00257+C00122+C00026
Valine, leucine and isoleucine degradation	ko00280	3	5	140	347	mws0258;mws0227;mws0256	C00407+C00123+C00183
Valine, leucine and isoleucine biosynthesis	ko00290	5	7	140	347	Lmbn000216;mws0256;mws0227;mws0258;Lmbn001609	C06032+C00183+C00123+C00407+C06006
Penicillin and cephalosporin biosynthesis	ko00311	1	3	140	347	mws0256	C00183
Pantothenate and CoA biosynthesis	ko00770	3	10	140	347	mws0219;mws0256;mws1038	C00049+C00183+C00831
Glucosinolate biosynthesis	ko00966	9	15	140	347	pme0021;mws0258;mws0250;pme1210;Lmbp000123;mws0256;mws0227;Lmyn002727;mws0282	C00079+C00407+C00082+C00073+C17213+C00183+C00123+C05837+C00078
Aminoacyl-tRNA biosynthesis	ko00970	11	17	140	347	mws0227;mws0256;mws0282;pme0193;pme0021;mws0219;pme1210;mws0260;pme0026;mws0250;mws0258	C00123+C00183+C00078+C00064+C00079+C00049+C00073+C00062+C00047+C00082+C00407
2-Oxocarboxylic acid metabolism	ko01210	16	29	140	347	Lmyn002727;Zmyn000155;Lmbn000216;pme2380;Lmbn001609;pme2527;mws0258;mws0219;Lmbp000123;mws0227;mws0256;mws0282;pme0021;mws0250;pme1210;pme0026	C05837+C00437+C06032+C00026+C06006+C00077+C00407+C00049+C17213+C00123+C00183+C00078+C00079+C00082+C00073+C00047
Biosynthesis of amino acids	ko01230	19	41	140	347	mws0250;mws0260;pme0026;pme1210;pme0021;pme0193;pma6455;pme0278;mws0282;mws0256;mws0227;mws0258;pme0008;mws0219;Lmbn001609;pme2527;Zmyn000155;Lmbn000216;pme2380	C00082+C00062+C00047+C00073+C00079+C00064+C00117+C00666+C00078+C00183+C00123+C00407+C00327+C00049+C06006+C00077+C00437+C06032+C00026
Glycine, serine and threonine metabolism	ko00260	4	12	140	347	mws0191;pma3649;mws0282;mws0219	C00719+C00430+C00078+C00049
Phosphonate and phosphinate metabolism	ko00440	2	3	140	347	pma6455;pmb0302	C00117+C03557
Lysine degradation	ko00310	6	13	140	347	pme2380;MWS0811;Lmbn001467;Zmyn000247;Zmzp000145;pme0026	C00026+C00408+C03087+C03196+C03793+C00047
Porphyrin and chlorophyll metabolism	ko00860	1	2	140	347	pma3649	C00430
Monobactam biosynthesis	ko00261	3	4	140	347	mws0250;mws0219;mws0260	C00082+C00049+C00062
Lysine biosynthesis	ko00300	4	7	140	347	pme0026;pme0278;mws0219;pme2380	C00047+C00666+C00049+C00026
Histidine metabolism	ko00340	3	8	140	347	pme0181;pme2380;mws0219	C01152+C00026+C00049
Carbon fixation in photosynthetic organisms	ko00710	3	11	140	347	mws0219;pma6455;Hmcn000192	C00049+C00117+C02076
Plant hormone signal transduction	ko04075	4	5	140	347	pme1651;pme1654;Lmgn001670;Lmtn004049	C00954+C08491+C00805+C06082
Ubiquinone and other terpenoid-quinone biosynthesis	ko00130	3	6	140	347	mws0749;mws0250;mws2213	C00156+C00082+C00423
Folate biosynthesis	ko00790	1	2	140	347	mws0749	C00156
Isoquinoline alkaloid biosynthesis	ko00950	2	3	140	347	Hmgn001653;mws0250	C16700+C00082
Pentose and glucuronate interconversions	ko00040	2	8	140	347	pme2380;mws1189	C00026+C00333
Ascorbate and aldarate metabolism	ko00053	9	13	140	347	mws4175;pme2253;Zmyn000230;Zmyn000108;MA10039492;pme2380;Zmpn000199;Hmfn000531;mws1189	C02670+C01040+C00684+C00818+C05422+C00026+C00879+C00072+C00333
Taurine and hypotaurine metabolism	ko00430	1	3	140	347	pme2380	C00026
C5-Branched dibasic acid metabolism	ko00660	3	8	140	347	Lmgn000224;pme2380;Lmbn000216	C06030+C00026+C06032
Vitamin B6 metabolism	ko00750	4	8	140	347	pme0193;pma6455;pme2596;Zmjp000624	C00064+C00117+C00847+C00250
Nitrogen metabolism	ko00910	1	1	140	347	pme0193	C00064
Biotin metabolism	ko00780	1	3	140	347	pme0026	C00047
Phenylpropanoid biosynthesis	ko00940	11	21	140	347	pmb0751;pme0021;pmp001214;mws0853;mws0250;mws2212;pmb0142;pma0149;mws4085;mws0921;mws2213	C02947+C00079+C00933+C02325+C00082+C01197+C10945+C02887+C00482+C02646+C00423
Biosynthesis of various secondary metabolites - part 2	ko00998	4	13	140	347	pme0021;mws0282;mws0250;mws2213	C00079+C00078+C00082+C00423
Phenylalanine, tyrosine and tryptophan biosynthesis	ko00400	3	11	140	347	mws0282;mws0250;pme0021	C00078+C00082+C00079
Tryptophan metabolism	ko00380	5	13	140	347	mws0282;NK10253223;pme1651;Lmyn002727;pmb0818	C00078+C05831+C00954+C05837+C05660
alpha-Linolenic acid metabolism	ko00592	2	14	140	347	pme1654;Lmbn003524	C08491+C16322
Glycolysis / Gluconeogenesis	ko00010	2	6	140	347	pme3472;mws4170	C06186+C00031
Pentose phosphate pathway	ko00030	4	8	140	347	pma6455;mws4170;pme0534;pmb2507	C00117+C00031+C00257+C00672
Galactose metabolism	ko00052	6	15	140	347	pme2125;pmf0138;mws4170;mws0214;pmf0139;pme2237	C00492+C00159+C00031+C00794+C00124+C01697
Starch and sucrose metabolism	ko00500	1	9	140	347	mws4170	C00031
Amino sugar and nucleotide sugar metabolism	ko00520	4	13	140	347	mws1189;mws4174;pmf0138;mws4170	C00333+C00645+C00159+C00031
Indole alkaloid biosynthesis	ko00901	2	2	140	347	mws4170;mws0282	C00031+C00078
Fructose and mannose metabolism	ko00051	2	3	140	347	pmf0138;mws0214	C00159+C00794
Thiamine metabolism	ko00730	1	5	140	347	mws0250	C00082
Betalain biosynthesis	ko00965	1	1	140	347	mws0250	C00082
Flavonoid biosynthesis	ko00941	17	19	140	347	mws2118;mws1179;pme1201;Lmlp006175;pme3475;Lmsn003297;pme3285;pme0460;mws1094;mws0914;mws1422;pme0376;mws0789;pme2960;pmb0751;pme0001;mws1068	C01604+C09099+C00774+C16406+C09614+C16408+C09320+C09727+C00974+C09826+C12128+C00509+C09827+C06561+C02947+C09806+C05903
Glycerophospholipid metabolism	ko00564	1	5	140	347	mws0120	C00670
Ether lipid metabolism	ko00565	1	1	140	347	mws0120	C00670
Carotenoid biosynthesis	ko00906	1	1	140	347	Lmtn004049	C06082
Isoflavonoid biosynthesis	ko00943	2	3	140	347	pme0376;Lmdp003110	C00509+C16233
Carbapenem biosynthesis	ko00332	1	3	140	347	mws1038	C00831
Linoleic acid metabolism	ko00591	3	18	140	347	mws1491;Lmbn006152;Lmbn005287	C01595+C04056+C07354
Biosynthesis of unsaturated fatty acids	ko01040	2	10	140	347	pmf0397;mws1491	C06425+C01595
Flavone and flavonol biosynthesis	ko00944	9	12	140	347	mws0059;pme2459;mws1434;mws0045;mws0091;mws2209;pmb3006;Hmcp001618;mws1068	C05625+C03951+C01714+C01750+C05623+C12249+C04608+C10175+C05903
Zeatin biosynthesis	ko00908	1	8	140	347	pme1474	C00170
Sphingolipid metabolism	ko00600	1	2	140	347	ML10195036	C02934
Stilbenoid, diarylheptanoid and gingerol biosynthesis	ko00945	1	2	140	347	pmb0751	C02947
Anthocyanin biosynthesis	ko00942	5	5	140	347	pme3392;pmb0550;pme1793;Lmpp003662;pmf0203	C12137+C08604+C08725+C16370+C12141
Photosynthesis	ko00195	1	2	140	347	pme2651	C00006
TXH_vs_LL_KEGG
#KEGG_n	124	KEGG_N	346
#Pathway	ko_ID	Unique compound	compound	Uni_all	compound_all
Alanine, aspartate and glutamate metabolism	ko00250	6	13	124	346	pme2559;pme3011;Lmgn000219;mws0376;pme1987;mws0219	C01042+C00334+C00232+C00122+C00041+C00049
Cysteine and methionine metabolism	ko00270	5	13	124	346	pme0195;mws4052;pme1987;pme1210;mws0219	C00097+C01234+C00041+C00073+C00049
Taurine and hypotaurine metabolism	ko00430	2	3	124	346	pme0195;pme1987	C00097+C00041
Selenocompound metabolism	ko00450	1	1	124	346	pme1987	C00041
Carbon fixation in photosynthetic organisms	ko00710	2	11	124	346	mws0219;pme1987	C00049+C00041
Aminoacyl-tRNA biosynthesis	ko00970	7	17	124	346	mws0227;pme1210;pme0021;mws0219;pme0195;mws0258;pme1987	C00123+C00073+C00079+C00049+C00097+C00407+C00041
Biosynthesis of various secondary metabolites - part 2	ko00998	5	13	124	346	pme1439;pme0021;mws2213;pme1987;mws0093	C00811+C00079+C00423+C00041+C00590
Metabolic pathways	ko01100	86	252	124	346	pme1987;pme0008;pme0274;mws0567;mws2218;mws0749;pme2559;mws0976;pme1439;pme2125;Lmgn001670;mws0376;Zmgn000217;mws1094;ML10197929;MWS0811;pme1109;pme1216;pmb0302;pme0256;pme0376;pme1841;mws0093;pme3392;mws0921;mws0216;pmf0139;Zmyn002323;mws0576;pme0040;pme1975;pmb0751;pme0195;mws4052;mws2213;pmf0096;mws0219;mws0277;pme0534;MWS2040;mws0208;Zmyn000108;pmf0138;Lmgn000219;Zmyn000247;mws1336;mws2212;Lm…	C00041+C00327+C02378+C01035+C07481+C00156+C01042+C02067+C00811+C00492+C00805+C00122+C00490+C00974+C00300+C00408+C00242+C10164+C03557+C00385+C00509+C01672+C00590+C12137+C02646+C01157+C00124+C05852+C01089+C00147+C00383+C02947+C00097+C01234+C00423+C00209+C00049+C00296+C00257+C11145+C06104+C00818+C00159+C00232+C03196+C00568+C01197+C01772+C00430+C08491+C02656+C00256+C01494+C09727+C02642+C00079+C00645+…
Biosynthesis of secondary metabolites	ko01110	49	130	124	346	pme1439;Lmgn001670;pme1987;pme0008;mws0749;mws2218;MWS0811;mws0376;mws1094;MA10107783;pme1201;mws0921;pme0256;pme0376;pme1841;mws0093;pme3392;pme3285;pmb0751;pme0195;mws4052;mws2213;mws0219;pme0534;pma3649;mws2212;Lmmn001643;pme1654;Cmyn001649;MWS0274;pme0021;Lmbn001609;pme1210;mws0009;pme0460;mws0014;Lmyn002727;pme0519;mws4170;mws1068;mws0258;Lmdp003110;mws0853;pme2960;mws0227;pme2527;mws2118;Lm…	C00811+C00805+C00041+C00327+C00156+C07481+C00408+C00122+C00974+C20772+C00774+C02646+C00385+C00509+C01672+C00590+C12137+C09320+C02947+C00097+C01234+C00423+C00049+C00257+C00430+C01197+C01772+C08491+C08412+C01479+C00079+C06006+C00073+C02666+C09727+C01494+C05837+C00089+C00031+C05903+C00407+C16233+C02325+C06561+C00123+C00077+C01604+C17213+C00166
Carbon metabolism	ko01200	6	21	124	346	mws0376;Lmgn000219;pme0195;pme1987;mws0219;pme0534	C00122+C00232+C00097+C00041+C00049+C00257
Biosynthesis of amino acids	ko01230	12	41	124	346	mws0258;pme0008;pme1987;mws0219;pme0195;mws0159;Lmbn000216;pme2527;Lmbn001609;mws0227;pme1210;pme0021	C00407+C00327+C00041+C00049+C00097+C00166+C06032+C00077+C06006+C00123+C00073+C00079
ABC transporters	ko02010	16	48	124	346	mws0216;pme2125;pma3649;pme0519;mws4170;pme1987;mws0258;pmf0138;pmb0302;mws0214;pme0021;pme1178;mws0227;pme2527;pme2266;mws0219	C01157+C00492+C00430+C00089+C00031+C00041+C00407+C00159+C03557+C00794+C00079+C00387+C00123+C00077+C00120+C00049
Sulfur relay system	ko04122	2	4	124	346	pme0195;pme1987	C00097+C00041
Purine metabolism	ko00230	7	21	124	346	pme1109;pme0040;pme1178;pme0256;pmc0066;pme0033;pmf0096	C00242+C00147+C00387+C00385+C06196+C00262+C00209
Glyoxylate and dicarboxylate metabolism	ko00630	1	11	124	346	pmf0096	C00209
Pyruvate metabolism	ko00620	2	6	124	346	mws0376;Lmgn000188	C00122+C00256
Sulfur metabolism	ko00920	2	5	124	346	pme0195;MWS2040	C00097+C11145
Tyrosine metabolism	ko00350	5	7	124	346	mws0376;pme1439;Lmgn000219;mws2367;Lmbn001981	C00122+C00811+C00232+C06046+C05585
Butanoate metabolism	ko00650	4	8	124	346	Lmgn000219;mws0376;pme3011;mws0576	C00232+C00122+C00334+C01089
Vitamin B6 metabolism	ko00750	1	8	124	346	Lmgn000219	C00232
Nicotinate and nicotinamide metabolism	ko00760	5	12	124	346	mws0219;mws0731;Lmgn000219;mws0376;pme3011	C00049+C05380+C00232+C00122+C00334
Lysine degradation	ko00310	3	13	124	346	MWS0811;Zmyn000247;pme1841	C00408+C03196+C01672
Glutathione metabolism	ko00480	4	12	124	346	pme0195;pme2527;pme1841;pme2563	C00097+C00077+C01672+C00669
Tropane, piperidine and pyridine alkaloid biosynthesis	ko00960	6	11	124	346	pme1841;MWS0274;MWS0811;pme0021;mws0159;mws0258	C01672+C01479+C00408+C00079+C00166+C00407
Arginine and proline metabolism	ko00330	7	17	124	346	ML10197929;mws0567;pme2527;pmf0470;mws0601;mws0216;pme3011	C00300+C01035+C00077+C03440+C05942+C01157+C00334
beta-Alanine metabolism	ko00410	4	9	124	346	pme3011;mws0219;pme1975;Lmgn000160	C00334+C00049+C00383+C02642
Glycine, serine and threonine metabolism	ko00260	5	12	124	346	ML10197929;pme3033;mws0219;pma3649;pme0195	C00300+C01026+C00049+C00430+C00097
Synthesis and degradation of ketone bodies	ko00072	1	1	124	346	mws0576	C01089
Fatty acid biosynthesis	ko00061	2	6	124	346	pme1975;mws0361	C00383+C08362
Pyrimidine metabolism	ko00240	4	17	124	346	pme1975;Lmgn000160;mws0976;pme0264	C00383+C02642+C02067+C00214
Fatty acid metabolism	ko01212	1	2	124	346	pme1975	C00383
Citrate cycle (TCA cycle)	ko00020	1	8	124	346	mws0376	C00122
Oxidative phosphorylation	ko00190	1	5	124	346	mws0376	C00122
Arginine biosynthesis	ko00220	4	10	124	346	pme0008;mws0376;mws0219;pme2527	C00327+C00122+C00049+C00077
Phenylalanine metabolism	ko00360	7	12	124	346	mws0159;mws0376;mws2213;Zmyn002323;Lmgn001670;pme0021;Lmmn001643	C00166+C00122+C00423+C05852+C00805+C00079+C01772
Penicillin and cephalosporin biosynthesis	ko00311	1	3	124	346	pme0195	C00097
Carbapenem biosynthesis	ko00332	1	3	124	346	pme0195	C00097
Cyanoamino acid metabolism	ko00460	4	7	124	346	pme0021;pme0195;mws0258;mws0219	C00079+C00097+C00407+C00049
Thiamine metabolism	ko00730	1	5	124	346	pme0195	C00097
Pantothenate and CoA biosynthesis	ko00770	3	10	124	346	mws0219;Lmgn000160;pme0195	C00049+C02642+C00097
Tryptophan metabolism	ko00380	5	13	124	346	Lmyn002727;mws1320;pme1216;pmb0818;pme3083	C05837+C00955+C10164+C05660+C05653
Phosphonate and phosphinate metabolism	ko00440	1	3	124	346	pmb0302	C03557
C5-Branched dibasic acid metabolism	ko00660	3	8	124	346	Zmgn000217;Lmbn000216;Lmgn000224	C00490+C06032+C06030
Porphyrin and chlorophyll metabolism	ko00860	1	2	124	346	pma3649	C00430
Valine, leucine and isoleucine degradation	ko00280	2	5	124	346	mws0258;mws0227	C00407+C00123
Valine, leucine and isoleucine biosynthesis	ko00290	4	7	124	346	Lmbn000216;Lmbn001609;mws0227;mws0258	C06032+C06006+C00123+C00407
Glucosinolate biosynthesis	ko00966	7	15	124	346	Lmbp000123;mws0227;pme1210;Cmyn001649;mws0258;Lmyn002727;pme0021	C17213+C00123+C00073+C08412+C00407+C05837+C00079
2-Oxocarboxylic acid metabolism	ko01210	12	29	124	346	pme0021;mws0227;Lmbn001609;pme1210;Lmbn000216;pme2527;Lmbp000123;mws0159;mws0219;Lmyn002727;mws0258;Cmyn001649	C00079+C00123+C06006+C00073+C06032+C00077+C17213+C00166+C00049+C05837+C00407+C08412
D-Arginine and D-ornithine metabolism	ko00472	1	3	124	346	pme2527	C00077
Monobactam biosynthesis	ko00261	1	4	124	346	mws0219	C00049
Lysine biosynthesis	ko00300	1	7	124	346	mws0219	C00049
Histidine metabolism	ko00340	1	8	124	346	mws0219	C00049
Zeatin biosynthesis	ko00908	1	8	124	346	pme0040	C00147
Folate biosynthesis	ko00790	2	2	124	346	mws0749;mws1336	C00156+C00568
Plant hormone signal transduction	ko04075	2	5	124	346	Lmgn001670;pme1654	C00805+C08491
Ubiquinone and other terpenoid-quinone biosynthesis	ko00130	4	6	124	346	mws0749;MA10107783;mws2213;pme1439	C00156+C20772+C00423+C00811
Isoquinoline alkaloid biosynthesis	ko00950	2	3	124	346	pme1439;Hmgn001653	C00811+C16700
Ascorbate and aldarate metabolism	ko00053	3	13	124	346	Zmyn000230;Zmpn000199;Zmyn000108	C00684+C00879+C00818
Phenylpropanoid biosynthesis	ko00940	14	20	124	346	mws0093;mws0906;pmp001214;mws0921;Lmmn001643;mws2212;pme1439;mws0014;mws2213;pmb0751;mws0009;pma0149;mws0853;pme0021	C00590+C00761+C00933+C02646+C01772+C01197+C00811+C01494+C00423+C02947+C02666+C02887+C02325+C00079
Caffeine metabolism	ko00232	2	3	124	346	mws2218;pme0256	C07481+C00385
Pentose and glucuronate interconversions	ko00040	1	8	124	346	mws0213	C00474
Riboflavin metabolism	ko00740	1	3	124	346	mws0213	C00474
Biotin metabolism	ko00780	2	3	124	346	pme2266;Zmjn001813	C00120+C02656
Phenylalanine, tyrosine and tryptophan biosynthesis	ko00400	3	11	124	346	pme0021;mws0159;mws0277	C00079+C00166+C00296
Glycolysis / Gluconeogenesis	ko00010	1	6	124	346	mws4170	C00031
Pentose phosphate pathway	ko00030	2	8	124	346	pme0534;mws4170	C00257+C00031
Galactose metabolism	ko00052	6	15	124	346	pmf0138;mws0214;pmf0139;pme2125;mws4170;pme0519	C00159+C00794+C00124+C00492+C00031+C00089
Starch and sucrose metabolism	ko00500	2	9	124	346	mws4170;pme0519	C00031+C00089
Amino sugar and nucleotide sugar metabolism	ko00520	3	13	124	346	mws4170;pmf0138;mws4174	C00031+C00159+C00645
Indole alkaloid biosynthesis	ko00901	1	2	124	346	mws4170	C00031
Fructose and mannose metabolism	ko00051	2	3	124	346	pmf0138;mws0214	C00159+C00794
alpha-Linolenic acid metabolism	ko00592	2	14	124	346	Zmpn003368;pme1654	C16316+C08491
Flavonoid biosynthesis	ko00941	16	19	124	346	Lmlp006175;pme3475;pme0376;mws1068;mws1179;pme2960;pme0001;pme3285;mws2118;mws0789;pme0460;pme1201;Lmsn003297;pmb0751;mws1094;mws0914	C16406+C09614+C00509+C05903+C09099+C06561+C09806+C09320+C01604+C09827+C09727+C00774+C16408+C02947+C00974+C09826
Glycerophospholipid metabolism	ko00564	1	5	124	346	mws0120	C00670
Ether lipid metabolism	ko00565	1	1	124	346	mws0120	C00670
Isoflavonoid biosynthesis	ko00943	3	3	124	346	mws0918;Lmdp003110;pme0376	C10521+C16233+C00509
Flavone and flavonol biosynthesis	ko00944	6	12	124	346	mws1434;mws0045;mws1068;Hmcp001618;mws0919;pmb3006	C01714+C01750+C05903+C10175+C16911+C04608
Linoleic acid metabolism	ko00591	1	18	124	346	Lmbn005287	C07354
Stilbenoid, diarylheptanoid and gingerol biosynthesis	ko00945	1	2	124	346	pmb0751	C02947
Anthocyanin biosynthesis	ko00942	4	5	124	346	pme3392;pmf0203;pmb0550;pme1793	C12137+C12141+C08604+C08725
TXH_vs_MSH_KEGG
#KEGG_n	94	KEGG_N	346
#Pathway	ko_ID	Unique compound	compound	Uni_all	compound_all
Tropane, piperidine and pyridine alkaloid biosynthesis	ko00960	5	11	94	346	mws0159;MWS0274;pme0021;pme2292;pmb0782	C00166+C01479+C00079+C00134+C01746
Arginine and proline metabolism	ko00330	7	17	94	346	mws0260;Lmbn000612;pmf0470;pme2292;pme2527;mws0216;mws0567	C00062+C04282+C03440+C00134+C00077+C01157+C01035
D-Arginine and D-ornithine metabolism	ko00472	3	3	94	346	mws0260;pme2527;pme2292	C00062+C00077+C00134
Glutathione metabolism	ko00480	4	12	94	346	pme0195;pme2527;pme2292;pme1086	C00097+C00077+C00134+C00051
Metabolic pathways	ko01100	62	253	94	346	mws0230;mws2212;mws0216;Zmyn002323;MA10039641;mws2213;mws1068;pme2292;pme3083;pme2559;pme0008;pme2960;mws0159;mws1491;pme3392;pme0021;pme1086;Zmgn002106;pme0264;pme1373;mws0628;mws0567;pme0534;mws0576;Zmgn000447;mws0097;pme0195;mws0853;mws0213;pme0033;mws0250;pmb2507;pme0460;Lmbn000612;pme0122;pme1439;mws0219;mws0221;MWS2027;Lmmn001643;mws4085;pme2527;pma3649;pme2237;pme0376;mws0281;mws0093;pmf00…	C00188+C01197+C01157+C05852+C00243+C00423+C05903+C00134+C05653+C01042+C00327+C06561+C00166+C01595+C12137+C00079+C00051+C03519+C00214+C00239+C00633+C01035+C00257+C01089+C00197+C05366+C00097+C02325+C00474+C00262+C00082+C00672+C09727+C04282+C02727+C00811+C00049+C00491+C00813+C01772+C00482+C00077+C00430+C01697+C00509+C00158+C00590+C00209+C00974+C02947+C02237+C05332+C08491+C00383+C00031+C03793+C01617+…
Biosynthesis of secondary metabolites	ko01110	41	130	94	346	mws0219;pme3285;pme1439;pme1201;mws2212;mws0230;pme0460;pmb0751;mws1094;mws1422;mws0281;mws0093;pme0376;pme0008;pma3649;pme2527;pme2292;mws1068;mws4085;Lmmn001643;mws2213;mws4170;mws1038;pme1654;pme3392;pme0021;Lmdp003110;mws0159;pme2960;mws0250;mws0260;mws0853;mws2118;mws2209;MWS0274;Zmyn000155;mws0097;pme0195;Zmgn000447;mws0044;pme0534	C00049+C09320+C00811+C00774+C01197+C00188+C09727+C02947+C00974+C12128+C00158+C00590+C00509+C00327+C00430+C00077+C00134+C05903+C00482+C01772+C00423+C00031+C00831+C08491+C12137+C00079+C16233+C00166+C06561+C00082+C00062+C02325+C01604+C12249+C01479+C00437+C05366+C00097+C00197+C01617+C00257
ABC transporters	ko02010	13	48	94	346	mws0219;mws4170;MA10039641;pme1086;mws0216;mws0230;pme0021;mws0260;Zmdp000972;pma3649;pme2527;pme2292;mws0221	C00049+C00031+C00243+C00051+C01157+C00188+C00079+C00062+C22040+C00430+C00077+C00134+C00491
Purine metabolism	ko00230	2	21	94	346	pme0033;pmf0096	C00262+C00209
Glyoxylate and dicarboxylate metabolism	ko00630	3	11	94	346	pmf0096;mws0281;Zmgn000447	C00209+C00158+C00197
Pyruvate metabolism	ko00620	1	6	94	346	Lmgn000188	C00256
Synthesis and degradation of ketone bodies	ko00072	1	1	94	346	mws0576	C01089
Butanoate metabolism	ko00650	1	8	94	346	mws0576	C01089
Fatty acid biosynthesis	ko00061	2	6	94	346	mws0361;pme1975	C08362+C00383
Pyrimidine metabolism	ko00240	5	17	94	346	pmb2507;MWS2027;pme1373;pme0264;pme1975	C00672+C00813+C00239+C00214+C00383
beta-Alanine metabolism	ko00410	2	9	94	346	mws0219;pme1975	C00049+C00383
Fatty acid metabolism	ko01212	1	2	94	346	pme1975	C00383
Glycine, serine and threonine metabolism	ko00260	5	12	94	346	Zmgn000447;pme0195;mws0230;pma3649;mws0219	C00197+C00097+C00188+C00430+C00049
Monobactam biosynthesis	ko00261	4	4	94	346	mws0219;mws0250;mws0260;mws0230	C00049+C00082+C00062+C00188
Valine, leucine and isoleucine biosynthesis	ko00290	1	7	94	346	mws0230	C00188
Porphyrin and chlorophyll metabolism	ko00860	2	2	94	346	pma3649;mws0230	C00430+C00188
Aminoacyl-tRNA biosynthesis	ko00970	6	17	94	346	mws0230;pme0021;mws0250;mws0219;mws0260;pme0195	C00188+C00079+C00082+C00049+C00062+C00097
Biosynthesis of amino acids	ko01230	12	41	94	346	mws0219;mws0159;pme0021;mws0230;mws0281;pme0008;Zmgn000447;pme0195;Zmyn000155;mws0250;mws0260;pme2527	C00049+C00166+C00079+C00188+C00158+C00327+C00197+C00097+C00437+C00082+C00062+C00077
Cysteine and methionine metabolism	ko00270	5	13	94	346	Zmgn000447;pme0195;mws0221;pme1086;mws0219	C00197+C00097+C00491+C00051+C00049
Penicillin and cephalosporin biosynthesis	ko00311	1	3	94	346	pme0195	C00097
Carbapenem biosynthesis	ko00332	2	3	94	346	pme0195;mws1038	C00097+C00831
Taurine and hypotaurine metabolism	ko00430	1	3	94	346	pme0195	C00097
Cyanoamino acid metabolism	ko00460	4	7	94	346	mws0219;mws0250;pme0021;pme0195	C00049+C00082+C00079+C00097
Thiamine metabolism	ko00730	2	5	94	346	pme0195;mws0250	C00097+C00082
Pantothenate and CoA biosynthesis	ko00770	3	10	94	346	pme0195;mws1038;mws0219	C00097+C00831+C00049
Sulfur metabolism	ko00920	1	5	94	346	pme0195	C00097
Carbon metabolism	ko01200	5	21	94	346	pme0534;mws0219;pme0195;Zmgn000447;mws0281	C00257+C00049+C00097+C00197+C00158
Sulfur relay system	ko04122	1	4	94	346	pme0195	C00097
Phenylalanine metabolism	ko00360	8	12	94	346	mws0491;mws0250;mws2213;mws0159;Lmmn001643;pme0021;Zmyn002323;Zmgn002106	C05332+C00082+C00423+C00166+C01772+C00079+C05852+C03519
Arginine biosynthesis	ko00220	5	10	94	346	pme2527;mws0219;mws0260;pme0008;Zmyn000155	C00077+C00049+C00062+C00327+C00437
2-Oxocarboxylic acid metabolism	ko01210	7	29	94	346	mws0281;Zmyn000155;mws0219;mws0250;pme0021;mws0159;pme2527	C00158+C00437+C00049+C00082+C00079+C00166+C00077
Alanine, aspartate and glutamate metabolism	ko00250	3	13	94	346	pme2559;mws0281;mws0219	C01042+C00158+C00049
Lysine biosynthesis	ko00300	1	7	94	346	mws0219	C00049
Histidine metabolism	ko00340	1	8	94	346	mws0219	C00049
Carbon fixation in photosynthetic organisms	ko00710	2	11	94	346	Zmgn000447;mws0219	C00197+C00049
Nicotinate and nicotinamide metabolism	ko00760	2	13	94	346	pme2268;mws0219	C01004+C00049
C5-Branched dibasic acid metabolism	ko00660	1	8	94	346	Lmgn000224	C06030
Ubiquinone and other terpenoid-quinone biosynthesis	ko00130	3	6	94	346	pme1439;mws2213;mws0250	C00811+C00423+C00082
Phenylpropanoid biosynthesis	ko00940	11	19	94	346	pme0021;mws2212;pme1439;Lmmn001643;mws4085;mws2213;mws0093;mws0906;pmb0751;mws0250;mws0853	C00079+C01197+C00811+C01772+C00482+C00423+C00590+C00761+C02947+C00082+C02325
Biosynthesis of various secondary metabolites - part 2	ko00998	6	13	94	346	mws0250;mws0097;mws0093;pme0021;mws2213;pme1439	C00082+C05366+C00590+C00079+C00423+C00811
Pentose and glucuronate interconversions	ko00040	1	8	94	346	mws0213	C00474
Riboflavin metabolism	ko00740	1	3	94	346	mws0213	C00474
Phenylalanine, tyrosine and tryptophan biosynthesis	ko00400	3	11	94	346	pme0021;mws0159;mws0250	C00079+C00166+C00082
Tyrosine metabolism	ko00350	2	7	94	346	mws0250;pme1439	C00082+C00811
Isoquinoline alkaloid biosynthesis	ko00950	2	3	94	346	mws0250;pme1439	C00082+C00811
Tryptophan metabolism	ko00380	2	13	94	346	pmb0818;pme3083	C05660+C05653
Glucosinolate biosynthesis	ko00966	2	15	94	346	pme0021;mws0250	C00079+C00082
Glycolysis / Gluconeogenesis	ko00010	2	6	94	346	mws4170;Zmgn000447	C00031+C00197
Pentose phosphate pathway	ko00030	4	8	94	346	pmb2507;pme0534;mws4170;Zmgn000447	C00672+C00257+C00031+C00197
Galactose metabolism	ko00052	3	15	94	346	mws4170;pme2237;MA10039641	C00031+C01697+C00243
Starch and sucrose metabolism	ko00500	1	9	94	346	mws4170	C00031
Amino sugar and nucleotide sugar metabolism	ko00520	1	13	94	346	mws4170	C00031
Indole alkaloid biosynthesis	ko00901	1	2	94	346	mws4170	C00031
Betalain biosynthesis	ko00965	1	1	94	346	mws0250	C00082
Glycerolipid metabolism	ko00561	1	3	94	346	Zmgn000447	C00197
Lysine degradation	ko00310	2	13	94	346	Zmzp000145;pme0122	C03793+C02727
Citrate cycle (TCA cycle)	ko00020	1	8	94	346	mws0281	C00158
alpha-Linolenic acid metabolism	ko00592	1	14	94	346	pme1654	C08491
Plant hormone signal transduction	ko04075	2	5	94	346	pme1654;pme2074	C08491+C18699
Flavonoid biosynthesis	ko00941	18	19	94	346	mws1068;mws0789;mws0914;Lmlp006175;mws0044;mws1179;pme0376;mws1422;mws2118;pmb0751;mws1094;pme0460;pme3475;pme2960;pme1201;Lmsn003297;pme0001;pme3285	C05903+C09827+C09826+C16406+C01617+C09099+C00509+C12128+C01604+C02947+C00974+C09727+C09614+C06561+C00774+C16408+C09806+C09320
Glycerophospholipid metabolism	ko00564	1	5	94	346	mws0120	C00670
Ether lipid metabolism	ko00565	1	1	94	346	mws0120	C00670
Isoflavonoid biosynthesis	ko00943	3	3	94	346	mws0918;pme0376;Lmdp003110	C10521+C00509+C16233
Linoleic acid metabolism	ko00591	2	18	94	346	Lmbn006152;mws1491	C04056+C01595
Biosynthesis of unsaturated fatty acids	ko01040	2	10	94	346	mws1491;pmf0400	C01595+C08281
Flavone and flavonol biosynthesis	ko00944	5	12	94	346	Hmcp001618;mws1068;mws1434;mws2209;pmb3006	C10175+C05903+C01714+C12249+C04608
Stilbenoid, diarylheptanoid and gingerol biosynthesis	ko00945	1	2	94	346	pmb0751	C02947
Cutin, suberine and wax biosynthesis	ko00073	1	2	94	346	pmf0400	C08281
Anthocyanin biosynthesis	ko00942	3	5	94	346	pme1793;pmb0550;pme3392	C08725+C08604+C12137
TXH_vs_NX_KEGG
#KEGG_n	131	KEGG_N	347
#Pathway	ko_ID	Unique compound	compound	Uni_all	compound_all
Tropane, piperidine and pyridine alkaloid biosynthesis	ko00960	5	11	131	347	mws0258;pme0026;pme0021;MWS0274;pmb0782	C00407+C00047+C00079+C01479+C01746
Purine metabolism	ko00230	7	21	131	347	pmb0981;pme0033;pmf0096;pme1178;pme0193;pme1109;pmb0532	C00020+C00262+C00209+C00387+C00064+C00242+C00130
Glyoxylate and dicarboxylate metabolism	ko00630	4	11	131	347	pme2380;pmf0096;pme0193;mws0192	C00026+C00209+C00064+C00042
Metabolic pathways	ko01100	89	253	131	347	pmf0470;Lmgn000188;mws1068;pme0193;mws0059;mws0192;pmb0751;pmf0139;mws4170;mws0219;MWS0813;Lmgn001670;pmb0981;mws0213;pme1109;Lmgn000219;mws0250;pme0460;pme1194;mws1094;mws0227;mws0863;mws0567;pme1383;pmb0302;pmb0532;pme0006;ML10197929;mws0921;mws0853;mws4174;pme0195;MA10039492;mws2608;pme3392;mws0221;pme0264;mws1337;mws1336;mws0014;mws0258;pmf0096;mws4052;pme2559;pma3649;pme0376;pme1439;pme2266;…	C03440+C00256+C05903+C00064+C05625+C00042+C02947+C00124+C00031+C00049+C02237+C00805+C00020+C00474+C00242+C00232+C00082+C09727+C00881+C00974+C00123+C00673+C01035+C00314+C03557+C00130+C00148+C00300+C02646+C02325+C00645+C00097+C05422+C01132+C12137+C00491+C00214+C00864+C00568+C01494+C00407+C00209+C01234+C01042+C00430+C00509+C00811+C00120+C00077+C05366+C01879+C06561+C01089+C05837+C00423+C00492+C00449+…
Pyruvate metabolism	ko00620	3	6	131	347	Lmgn000188;mws2125;mws0192	C00256+C00074+C00042
Cysteine and methionine metabolism	ko00270	4	13	131	347	mws0221;mws4052;mws0219;pme0195	C00491+C01234+C00049+C00097
Biosynthesis of secondary metabolites	ko01110	52	130	131	347	Cmyn001649;MA10107783;mws0921;mws0853;pme0195;pme0534;pme0021;pmb0532;pme0006;mws2209;mws0227;Cmyn001733;mws4052;pma3649;mws0014;mws0258;Lmdp003110;mws2118;mws1337;MWS0274;pme0026;mws0009;pme2122;pme3392;mws0192;pmb0751;pme2960;mws4170;mws0219;mws1422;mws0059;mws0097;pme3285;mws1068;pme1439;pme2527;pme1201;pme0376;mws2212;mws0250;pme0460;pme0278;mws1094;pme2380;Lmbp000123;pme1712;mws2125;mws0749;…	C08412+C20772+C02646+C02325+C00097+C00257+C00079+C00130+C00148+C12249+C00123+C08407+C01234+C00430+C01494+C00407+C16233+C01604+C00864+C01479+C00047+C02666+C00388+C12137+C00042+C02947+C06561+C00031+C00049+C12128+C05625+C05366+C09320+C05903+C00811+C00077+C00774+C00509+C01197+C00082+C09727+C00666+C00974+C00026+C17213+C00449+C00074+C00156+C05837+C00805+C00423+C00020
Alanine, aspartate and glutamate metabolism	ko00250	6	13	131	347	mws0192;pme2559;Lmgn000219;pme0193;pme2380;mws0219	C00042+C01042+C00232+C00064+C00026+C00049
Tyrosine metabolism	ko00350	6	7	131	347	mws2367;mws0192;pme1439;mws0250;Lmgn000219;Lmbn001981	C06046+C00042+C00811+C00082+C00232+C05585
Butanoate metabolism	ko00650	4	8	131	347	pme2380;mws0576;Lmgn000219;mws0192	C00026+C01089+C00232+C00042
Vitamin B6 metabolism	ko00750	5	8	131	347	pme1383;pme2596;pme0193;Lmgn000219;Zmjp000624	C00314+C00847+C00064+C00232+C00250
Nicotinate and nicotinamide metabolism	ko00760	6	13	131	347	mws2628;mws0731;mws0219;mws0192;pme2651;Lmgn000219	C15987+C05380+C00049+C00042+C00006+C00232
Carbon metabolism	ko01200	8	21	131	347	pme0534;pme0195;pme2380;mws2125;pmb1912;mws0219;mws0192;Lmgn000219	C00257+C00097+C00026+C00074+C00234+C00049+C00042+C00232
Synthesis and degradation of ketone bodies	ko00072	1	1	131	347	mws0576	C01089
Fatty acid biosynthesis	ko00061	2	6	131	347	mws0361;pme1975	C08362+C00383
Pyrimidine metabolism	ko00240	7	17	131	347	MWS2027;pme1975;pme0193;mws0470;pme1194;pme0264;mws0255	C00813+C00383+C00064+C02170+C00881+C00214+C00380
beta-Alanine metabolism	ko00410	3	9	131	347	mws0219;pme1975;mws1337	C00049+C00383+C00864
Fatty acid metabolism	ko01212	1	2	131	347	pme1975	C00383
Histidine metabolism	ko00340	3	8	131	347	pme2122;mws0219;pme2380	C00388+C00049+C00026
Arginine and proline metabolism	ko00330	8	17	131	347	mws0567;pmf0470;pme0120;Lmbn000612;ML10197929;pme2527;mws0216;pme0006	C01035+C03440+C00431+C04282+C00300+C00077+C01157+C00148
Carbapenem biosynthesis	ko00332	2	3	131	347	pme0195;pme0006	C00097+C00148
Aminoacyl-tRNA biosynthesis	ko00970	10	17	131	347	mws0227;mws0258;mws0250;pme0195;pme0021;pme0026;pme0193;mws0219;pmb1912;pme0006	C00123+C00407+C00082+C00097+C00079+C00047+C00064+C00049+C00234+C00148
Biosynthesis of amino acids	ko01230	14	41	131	347	mws0219;pme0278;mws0250;mws0258;pme0195;pme2380;pme0021;pme0026;pme1712;pme0193;mws2125;pme2527;pme0006;mws0227	C00049+C00666+C00082+C00407+C00097+C00026+C00079+C00047+C00449+C00064+C00074+C00077+C00148+C00123
ABC transporters	ko02010	21	48	131	347	mws0227;pme2125;mws0221;pmb0302;pme0021;pme0026;pme2266;pme0193;pme2527;pme0006;Zmdp000972;mws0258;pme1178;pme1194;mws0214;pma3649;pmf0138;pmb0952;mws4170;mws0216;mws0219	C00123+C00492+C00491+C03557+C00079+C00047+C00120+C00064+C00077+C00148+C22040+C00407+C00387+C00881+C00794+C00430+C00159+C00378+C00031+C01157+C00049
Lysine degradation	ko00310	5	13	131	347	pme1712;pme2380;mws0192;pme0026;pme0120	C00449+C00026+C00042+C00047+C00431
Citrate cycle (TCA cycle)	ko00020	3	8	131	347	mws2125;pme2380;mws0192	C00074+C00026+C00042
Oxidative phosphorylation	ko00190	1	5	131	347	mws0192	C00042
Phenylalanine metabolism	ko00360	6	12	131	347	pme0021;mws0192;mws0250;Zmyn002323;Lmgn001670;mws2213	C00079+C00042+C00082+C05852+C00805+C00423
Propanoate metabolism	ko00640	2	2	131	347	mws0192;mws0470	C00042+C02170
Sulfur metabolism	ko00920	2	5	131	347	pme0195;mws0192	C00097+C00042
Valine, leucine and isoleucine degradation	ko00280	3	5	131	347	mws0470;mws0227;mws0258	C02170+C00123+C00407
Glycine, serine and threonine metabolism	ko00260	4	12	131	347	mws0219;pme0195;pma3649;ML10197929	C00049+C00097+C00430+C00300
Penicillin and cephalosporin biosynthesis	ko00311	1	3	131	347	pme0195	C00097
Taurine and hypotaurine metabolism	ko00430	2	3	131	347	pme2380;pme0195	C00026+C00097
Cyanoamino acid metabolism	ko00460	5	7	131	347	pme0195;mws0219;pme0021;mws0250;mws0258	C00097+C00049+C00079+C00082+C00407
Glutathione metabolism	ko00480	5	12	131	347	mws0263;pme2651;pme2527;MA10039492;pme0195	C01879+C00006+C00077+C05422+C00097
Thiamine metabolism	ko00730	3	5	131	347	pme0195;pmb0952;mws0250	C00097+C00378+C00082
Pantothenate and CoA biosynthesis	ko00770	3	10	131	347	pme0195;mws0219;mws1337	C00097+C00049+C00864
Sulfur relay system	ko04122	2	4	131	347	pmb0952;pme0195	C00378+C00097
Phosphonate and phosphinate metabolism	ko00440	2	3	131	347	pmb0302;mws2125	C03557+C00074
Porphyrin and chlorophyll metabolism	ko00860	1	2	131	347	pma3649	C00430
Valine, leucine and isoleucine biosynthesis	ko00290	2	7	131	347	mws0227;mws0258	C00123+C00407
Glucosinolate biosynthesis	ko00966	8	15	131	347	pme0021;Lmbp000123;Cmyn001649;mws0250;mws0258;mws0227;Lmyn002727;Cmyn001733	C00079+C17213+C08412+C00082+C00407+C00123+C05837+C08407
2-Oxocarboxylic acid metabolism	ko01210	12	29	131	347	Cmyn001733;pme2380;mws0227;Lmyn002727;mws0258;mws0250;mws0219;pme2527;Lmbp000123;Cmyn001649;pme0026;pme0021	C08407+C00026+C00123+C05837+C00407+C00082+C00049+C00077+C17213+C08412+C00047+C00079
Arginine biosynthesis	ko00220	4	10	131	347	pme2380;pme2527;mws0219;pme0193	C00026+C00077+C00049+C00064
D-Arginine and D-ornithine metabolism	ko00472	1	3	131	347	pme2527	C00077
Monobactam biosynthesis	ko00261	2	4	131	347	mws0219;mws0250	C00049+C00082
Lysine biosynthesis	ko00300	5	7	131	347	pme1712;pme2380;mws0219;pme0278;pme0026	C00449+C00026+C00049+C00666+C00047
Carbon fixation in photosynthetic organisms	ko00710	2	11	131	347	mws0219;mws2125	C00049+C00074
Folate biosynthesis	ko00790	2	2	131	347	mws0749;mws1336	C00156+C00568
Plant hormone signal transduction	ko04075	1	5	131	347	Lmgn001670	C00805
Ubiquinone and other terpenoid-quinone biosynthesis	ko00130	5	6	131	347	mws0749;MA10107783;mws0250;pme1439;mws2213	C00156+C20772+C00082+C00811+C00423
Isoquinoline alkaloid biosynthesis	ko00950	3	3	131	347	Hmgn001653;pme1439;mws0250	C16700+C00811+C00082
Pentose and glucuronate interconversions	ko00040	2	8	131	347	mws0213;pme2380	C00474+C00026
Ascorbate and aldarate metabolism	ko00053	2	13	131	347	pme2380;MA10039492	C00026+C05422
C5-Branched dibasic acid metabolism	ko00660	2	8	131	347	Lmgn000224;pme2380	C06030+C00026
Nitrogen metabolism	ko00910	1	1	131	347	pme0193	C00064
Biotin metabolism	ko00780	2	3	131	347	pme2266;pme0026	C00120+C00047
Glycerophospholipid metabolism	ko00564	1	5	131	347	pme1691	C01996
Phenylpropanoid biosynthesis	ko00940	14	20	131	347	pmp001214;pme1439;pme0021;HJN003;mws2213;mws0009;pma0149;mws2212;pmb0751;mws0906;mws0250;mws0853;mws0921;mws0014	C00933+C00811+C00079+C01175+C00423+C02666+C02887+C01197+C02947+C00761+C00082+C02325+C02646+C01494
Biosynthesis of various secondary metabolites - part 2	ko00998	6	13	131	347	pme0021;pme1439;mws0250;mws2213;mws0097;mws2125	C00079+C00811+C00082+C00423+C05366+C00074
Riboflavin metabolism	ko00740	1	3	131	347	mws0213	C00474
Tryptophan metabolism	ko00380	5	13	131	347	Zmtn001464;Lmyn002727;pmb0818;pme3083;NK10253223	C02470+C05837+C05660+C05653+C05831
Phenylalanine, tyrosine and tryptophan biosynthesis	ko00400	3	11	131	347	mws2125;pme0021;mws0250	C00074+C00079+C00082
Glycolysis / Gluconeogenesis	ko00010	3	6	131	347	mws4170;mws2125;pme3472	C00031+C00074+C06186
Pentose phosphate pathway	ko00030	3	8	131	347	pme0534;mws0863;mws4170	C00257+C00673+C00031
Galactose metabolism	ko00052	6	15	131	347	mws0214;pmf0139;mws4170;pme2125;pmf0138;mws2608	C00794+C00124+C00031+C00492+C00159+C01132
Starch and sucrose metabolism	ko00500	1	9	131	347	mws4170	C00031
Amino sugar and nucleotide sugar metabolism	ko00520	3	13	131	347	mws4170;pmf0138;mws4174	C00031+C00159+C00645
Indole alkaloid biosynthesis	ko00901	1	2	131	347	mws4170	C00031
Fructose and mannose metabolism	ko00051	2	3	131	347	pmf0138;mws0214	C00159+C00794
Betalain biosynthesis	ko00965	1	1	131	347	mws0250	C00082
Flavonoid biosynthesis	ko00941	17	19	131	347	pme0376;pme1201;mws0914;pme3475;mws1068;pme3285;Lmlp006175;pme0001;Lmsn003297;pme0460;mws1422;mws2118;mws1094;mws1179;mws0789;pmb0751;pme2960	C00509+C00774+C09826+C09614+C05903+C09320+C16406+C09806+C16408+C09727+C12128+C01604+C00974+C09099+C09827+C02947+C06561
Isoflavonoid biosynthesis	ko00943	3	3	131	347	Lmdp003110;pme0376;mws0918	C16233+C00509+C10521
Flavone and flavonol biosynthesis	ko00944	8	12	131	347	mws0913;pme2459;mws0059;pmb3006;mws2209;mws1434;mws1068;pmp001079	C12626+C03951+C05625+C04608+C12249+C01714+C05903+C12630
Stilbenoid, diarylheptanoid and gingerol biosynthesis	ko00945	1	2	131	347	pmb0751	C02947
Zeatin biosynthesis	ko00908	1	8	131	347	pmb0981	C00020
Anthocyanin biosynthesis	ko00942	4	5	131	347	pme3392;pme1793;pmb0550;pmf0203	C12137+C08725+C08604+C12141
One carbon pool by folate	ko00670	1	1	131	347	pmb1912	C00234
Photosynthesis	ko00195	1	2	131	347	pme2651	C00006
TXH_vs_SDQ_KEGG
#KEGG_n	139	KEGG_N	348
#Pathway	ko_ID	Unique compound	compound	Uni_all	compound_all
Tropane, piperidine and pyridine alkaloid biosynthesis	ko00960	7	11	139	348	mws0159;pmb0782;pme0021;pme0026;mws0258;MWS0811;MWS0274	C00166+C01746+C00079+C00047+C00407+C00408+C01479
Purine metabolism	ko00230	8	21	139	348	pma6455;pme1184;pmc0066;pme1109;pme0033;mws0668;pme0193;pmf0096	C00117+C00330+C06196+C00242+C00262+C01762+C00064+C00209
Glyoxylate and dicarboxylate metabolism	ko00630	4	11	139	348	pme0193;Zmyn000453;mws0192;pmf0096	C00064+C00311+C00042+C00209
Metabolic pathways	ko01100	91	253	139	348	mws1094;Lmgn000188;pma6455;mws0014;pme0181;mws0221;Zmyn002323;mws0749;pme0195;mws0263;mws4085;mws1333;mws0282;MWS0811;pme0008;pmb0751;mws2212;mws0214;Lmbn000612;mws0677;mws1189;Zmjp000624;mws0159;pme2651;MA10039492;pme3392;mws0216;pmf0470;Lmgn001670;mws4170;pme0021;pmb1912;mws1068;pme2563;mws0853;pme1216;pmb0302;mws0260;pme0193;MWS2040;Zmpn000199;pmf0138;pme0516;pme0033;pmf0139;Zmyn000108;mws0059…	C00974+C00256+C00117+C01494+C01152+C00491+C05852+C00156+C00097+C01879+C00482+C05402+C00078+C00408+C00327+C02947+C01197+C00794+C04282+C00978+C00333+C00250+C00166+C00006+C05422+C12137+C01157+C03440+C00805+C00031+C00079+C00234+C05903+C00669+C02325+C10164+C03557+C00062+C00064+C11145+C00879+C00159+C00137+C00262+C00124+C00818+C05625+C00509+C00645+C00242+C05585+C00049+C00311+C00077+C06561+C01132+C00346+…
Pyruvate metabolism	ko00620	3	6	139	348	mws0192;mws0376;Lmgn000188	C00042+C00122+C00256
Sulfur metabolism	ko00920	3	5	139	348	pme0195;MWS2040;mws0192	C00097+C11145+C00042
Cysteine and methionine metabolism	ko00270	4	13	139	348	mws0221;mws4052;mws0219;pme0195	C00491+C01234+C00049+C00097
Biosynthesis of secondary metabolites	ko01110	54	131	139	348	mws0260;mws4052;pme0006;mws0192;Lmyn002727;pme0516;mws0250;mws1038;pme0021;pmb0142;mws4170;mws2213;mws0227;pma3649;mws0853;pme1439;mws1068;pme0026;mws2218;pme3392;Lmgn001670;mws0376;mws0159;pme0460;Lmmn001643;MWS0274;Lmbp000123;pmb0751;mws2212;mws0668;mws2118;Cmyn001649;Lmdp003110;mws4085;mws0258;pme0534;pme0008;mws0282;MWS0811;pme2527;mws0014;pme3285;pme2960;mws0749;mws1422;pme0195;mws0059;pme12…	C00062+C01234+C00148+C00042+C05837+C00137+C00082+C00831+C00079+C10945+C00031+C00423+C00123+C00430+C02325+C00811+C05903+C00047+C07481+C12137+C00805+C00122+C00166+C09727+C01772+C01479+C17213+C02947+C01197+C01762+C01604+C08412+C16233+C00482+C00407+C00257+C00327+C00078+C00408+C00077+C01494+C09320+C06561+C00156+C12128+C00097+C05625+C00774+C00509+C12249+C00974+C00117+C00049+C00311
Synthesis and degradation of ketone bodies	ko00072	1	1	139	348	mws0576	C01089
Butanoate metabolism	ko00650	3	8	139	348	mws0576;mws0192;mws0376	C01089+C00042+C00122
Fatty acid biosynthesis	ko00061	2	6	139	348	mws0361;pme1975	C08362+C00383
Pyrimidine metabolism	ko00240	3	17	139	348	mws0470;pme0193;pme1975	C02170+C00064+C00383
beta-Alanine metabolism	ko00410	2	9	139	348	mws0219;pme1975	C00049+C00383
Fatty acid metabolism	ko01212	1	2	139	348	pme1975	C00383
Arginine and proline metabolism	ko00330	7	17	139	348	pmf0470;mws0216;mws0567;Lmbn000612;pme0006;mws0260;pme2527	C03440+C01157+C01035+C04282+C00148+C00062+C00077
Carbapenem biosynthesis	ko00332	3	3	139	348	mws1038;pme0195;pme0006	C00831+C00097+C00148
Aminoacyl-tRNA biosynthesis	ko00970	12	17	139	348	pme0195;mws0282;mws0219;mws0250;pmb1912;pme0006;mws0227;pme0193;mws0258;mws0260;pme0026;pme0021	C00097+C00078+C00049+C00082+C00234+C00148+C00123+C00064+C00407+C00062+C00047+C00079
Biosynthesis of amino acids	ko01230	16	41	139	348	mws0260;pme0026;pme2527;pme0006;pme0193;mws0250;pme0195;mws0258;pme0021;mws0227;mws0159;mws0282;pma6455;Zmyn000453;mws0219;pme0008	C00062+C00047+C00077+C00148+C00064+C00082+C00097+C00407+C00079+C00123+C00166+C00078+C00117+C00311+C00049+C00327
ABC transporters	ko02010	24	48	139	348	mws1333;pme1184;pme0021;mws4170;mws0258;pma3649;mws0227;mws0668;mws0214;pme0516;pme2266;mws0260;pmb0302;pmf0138;pme0006;pme0193;mws0219;mws1189;Zmdp000972;MWS0442;mws0216;mws0221;pme2527;pme0026	C05402+C00330+C00079+C00031+C00407+C00430+C00123+C01762+C00794+C00137+C00120+C00062+C03557+C00159+C00148+C00064+C00049+C00333+C22040+C01835+C01157+C00491+C00077+C00047
Citrate cycle (TCA cycle)	ko00020	3	8	139	348	mws0376;Zmyn000453;mws0192	C00122+C00311+C00042
Oxidative phosphorylation	ko00190	2	5	139	348	mws0192;mws0376	C00042+C00122
Arginine biosynthesis	ko00220	6	10	139	348	mws0376;mws0219;pme0008;mws0260;pme2527;pme0193	C00122+C00049+C00327+C00062+C00077+C00064
Alanine, aspartate and glutamate metabolism	ko00250	4	13	139	348	pme0193;mws0219;mws0376;mws0192	C00064+C00049+C00122+C00042
Tyrosine metabolism	ko00350	6	7	139	348	mws0192;mws0250;pme1439;mws2367;mws0376;Lmbn001981	C00042+C00082+C00811+C06046+C00122+C05585
Phenylalanine metabolism	ko00360	9	12	139	348	mws0192;Zmyn002323;mws0250;Lmgn001670;mws0376;Lmmn001643;pme0021;mws2213;mws0159	C00042+C05852+C00082+C00805+C00122+C01772+C00079+C00423+C00166
Nicotinate and nicotinamide metabolism	ko00760	6	13	139	348	pma3101;mws0219;mws0376;mws2628;mws0192;pme2651	C05841+C00049+C00122+C15987+C00042+C00006
Carbon metabolism	ko01200	8	21	139	348	pmb1912;pme0534;pme0195;mws0219;Zmyn000453;mws0376;pma6455;mws0192	C00234+C00257+C00097+C00049+C00311+C00122+C00117+C00042
Lysine degradation	ko00310	4	13	139	348	mws0192;pme0026;Lmbn001467;MWS0811	C00042+C00047+C03087+C00408
Propanoate metabolism	ko00640	2	2	139	348	mws0192;mws0470	C00042+C02170
Valine, leucine and isoleucine degradation	ko00280	3	5	139	348	mws0227;mws0258;mws0470	C00123+C00407+C02170
Glycine, serine and threonine metabolism	ko00260	4	12	139	348	mws0219;mws0282;pma3649;pme0195	C00049+C00078+C00430+C00097
Penicillin and cephalosporin biosynthesis	ko00311	1	3	139	348	pme0195	C00097
Taurine and hypotaurine metabolism	ko00430	1	3	139	348	pme0195	C00097
Cyanoamino acid metabolism	ko00460	5	7	139	348	mws0219;pme0195;pme0021;mws0250;mws0258	C00049+C00097+C00079+C00082+C00407
Glutathione metabolism	ko00480	6	12	139	348	pme0195;mws0263;pme2563;MA10039492;pme2651;pme2527	C00097+C01879+C00669+C05422+C00006+C00077
Thiamine metabolism	ko00730	2	5	139	348	pme0195;mws0250	C00097+C00082
Pantothenate and CoA biosynthesis	ko00770	4	10	139	348	mws0219;mws1038;pme0195;pme1261	C00049+C00831+C00097+C05944
Sulfur relay system	ko04122	1	4	139	348	pme0195	C00097
Tryptophan metabolism	ko00380	8	13	139	348	mws0282;pmb0818;pme1216;pme3083;Lmyn002727;mws0677;NK10253223;mws1320	C00078+C05660+C10164+C05653+C05837+C00978+C05831+C00955
Phosphonate and phosphinate metabolism	ko00440	2	3	139	348	pma6455;pmb0302	C00117+C03557
Porphyrin and chlorophyll metabolism	ko00860	1	2	139	348	pma3649	C00430
Valine, leucine and isoleucine biosynthesis	ko00290	2	7	139	348	mws0258;mws0227	C00407+C00123
Glucosinolate biosynthesis	ko00966	8	15	139	348	mws0282;mws0250;Cmyn001649;Lmyn002727;mws0227;mws0258;pme0021;Lmbp000123	C00078+C00082+C08412+C05837+C00123+C00407+C00079+C17213
2-Oxocarboxylic acid metabolism	ko01210	13	29	139	348	mws0219;Zmyn000453;mws0282;pme0021;mws0258;mws0159;mws0227;mws0250;Cmyn001649;Lmyn002727;pme2527;pme0026;Lmbp000123	C00049+C00311+C00078+C00079+C00407+C00166+C00123+C00082+C08412+C05837+C00077+C00047+C17213
D-Arginine and D-ornithine metabolism	ko00472	2	3	139	348	pme2527;mws0260	C00077+C00062
Monobactam biosynthesis	ko00261	3	4	139	348	mws0219;mws0250;mws0260	C00049+C00082+C00062
Lysine biosynthesis	ko00300	2	7	139	348	pme0026;mws0219	C00047+C00049
Histidine metabolism	ko00340	2	8	139	348	mws0219;pme0181	C00049+C01152
Carbon fixation in photosynthetic organisms	ko00710	2	11	139	348	mws0219;pma6455	C00049+C00117
Folate biosynthesis	ko00790	2	2	139	348	mws1336;mws0749	C00568+C00156
Plant hormone signal transduction	ko04075	2	5	139	348	pme2074;Lmgn001670	C18699+C00805
Ubiquinone and other terpenoid-quinone biosynthesis	ko00130	4	6	139	348	mws0749;pme1439;mws0250;mws2213	C00156+C00811+C00082+C00423
Isoquinoline alkaloid biosynthesis	ko00950	3	3	139	348	Hmgn001653;pme1439;mws0250	C16700+C00811+C00082
Glycerophospholipid metabolism	ko00564	2	5	139	348	mws0120;mws0704	C00670+C00346
Sphingolipid metabolism	ko00600	1	2	139	348	mws0704	C00346
C5-Branched dibasic acid metabolism	ko00660	1	8	139	348	Lmgn000224	C06030
Vitamin B6 metabolism	ko00750	3	8	139	348	pma6455;pme0193;Zmjp000624	C00117+C00064+C00250
Nitrogen metabolism	ko00910	1	1	139	348	pme0193	C00064
Biotin metabolism	ko00780	2	3	139	348	pme0026;pme2266	C00047+C00120
Phenylpropanoid biosynthesis	ko00940	14	21	139	348	Lmmn001643;pme1439;mws0906;mws0853;HJN003;pmp001214;pmb0142;mws2213;mws4085;pme0021;mws0250;mws2212;pmb0751;mws0014	C01772+C00811+C00761+C02325+C01175+C00933+C10945+C00423+C00482+C00079+C00082+C01197+C02947+C01494
Biosynthesis of various secondary metabolites - part 2	ko00998	5	13	139	348	mws0250;mws2213;pme1439;pme0021;mws0282	C00082+C00423+C00811+C00079+C00078
Pentose and glucuronate interconversions	ko00040	2	8	139	348	mws1189;mws0213	C00333+C00474
Riboflavin metabolism	ko00740	1	3	139	348	mws0213	C00474
Phenylalanine, tyrosine and tryptophan biosynthesis	ko00400	5	11	139	348	pme0021;mws0277;mws0250;mws0159;mws0282	C00079+C00296+C00082+C00166+C00078
Ascorbate and aldarate metabolism	ko00053	5	13	139	348	Zmpn000199;MA10039492;mws1189;pme0516;Zmyn000108	C00879+C05422+C00333+C00137+C00818
Amino sugar and nucleotide sugar metabolism	ko00520	5	13	139	348	pmf0138;pmb0786;mws4174;mws1189;mws4170	C00159+C00329+C00645+C00333+C00031
Glycolysis / Gluconeogenesis	ko00010	2	6	139	348	mws4170;pme3472	C00031+C06186
Pentose phosphate pathway	ko00030	3	8	139	348	pme0534;pma6455;mws4170	C00257+C00117+C00031
Galactose metabolism	ko00052	7	15	139	348	mws2608;pmf0139;pmf0138;mws4170;pme0516;mws1333;mws0214	C01132+C00124+C00159+C00031+C00137+C05402+C00794
Starch and sucrose metabolism	ko00500	1	9	139	348	mws4170	C00031
Indole alkaloid biosynthesis	ko00901	2	2	139	348	mws4170;mws0282	C00031+C00078
Fructose and mannose metabolism	ko00051	2	3	139	348	mws0214;pmf0138	C00794+C00159
Inositol phosphate metabolism	ko00562	1	3	139	348	pme0516	C00137
Phosphatidylinositol signaling system	ko04070	1	1	139	348	pme0516	C00137
Betalain biosynthesis	ko00965	1	1	139	348	mws0250	C00082
Caffeine metabolism	ko00232	2	3	139	348	mws2218;mws0668	C07481+C01762
Flavonoid biosynthesis	ko00941	17	19	139	348	mws1068;mws1094;pme0001;pme0460;pme0376;pme1201;mws1179;mws1422;Lmlp006175;mws0789;mws2118;pme3475;pme3285;pme2960;mws0914;pmb0751;Lmsn003297	C05903+C00974+C09806+C09727+C00509+C00774+C09099+C12128+C16406+C09827+C01604+C09614+C09320+C06561+C09826+C02947+C16408
Ether lipid metabolism	ko00565	1	1	139	348	mws0120	C00670
Isoflavonoid biosynthesis	ko00943	3	3	139	348	mws0918;Lmdp003110;pme0376	C10521+C16233+C00509
Flavone and flavonol biosynthesis	ko00944	10	12	139	348	mws0059;pmb3006;mws2209;mws1434;Hmcp001618;mws1068;pmp001079;pme2459;mws0913;mws0045	C05625+C04608+C12249+C01714+C10175+C05903+C12630+C03951+C12626+C01750
alpha-Linolenic acid metabolism	ko00592	1	14	139	348	Zmpn003368	C16316
Stilbenoid, diarylheptanoid and gingerol biosynthesis	ko00945	1	2	139	348	pmb0751	C02947
Cutin, suberine and wax biosynthesis	ko00073	1	2	139	348	pmf0400	C08281
Biosynthesis of unsaturated fatty acids	ko01040	1	10	139	348	pmf0400	C08281
Anthocyanin biosynthesis	ko00942	4	5	139	348	Lmpp003662;pme1793;pmb0550;pme3392	C16370+C08725+C08604+C12137
One carbon pool by folate	ko00670	1	1	139	348	pmb1912	C00234
Photosynthesis	ko00195	1	2	139	348	pme2651	C00006

## Sheet: Table S6
Table S6 Enrichment analysis of glucosinolates among radish landrace taproots
TXH_vs_CBL
Index	Formula	Compounds	TXH-AG	SD	CBL-AG	SD	VIP	p_value	FDR	Fold_Change	Type
Hmxp003357	C24H32O5	Sulforaphane (4-methylsulphinylbutyl glucosinolate)	1857000	897599	12300000	1.69902e+06	1.27299	0.00438941	0.0842181	6.62359	up
Cmln001676	C32H36O8	3-Methylbutyl glucosinolate*	1.64667e+06	68475.5	3.45333e+06	338264	1.32488	0.0142335	0.101719	2.09717	up
Zmln000983	C14H12O3	2-Methylbutyl glucosinolate*	1.47667e+06	143836	3.36333e+06	199053	1.32543	0.000663084	0.0514996	2.27765	up
Cmln001797	C32H36O8	5-Hexenyl Glucosinolate	2.28667e+06	55577.8	1076000	145687	1.31267	0.0031535	0.0842181	0.470554	down
pmn001615	C24H26O11	3-Methylpentyl glucosinolate*	139000	12027.7	62733.3	15047.1	1.22716	0.0057445	0.0889843	0.451319	down
Cmln001919	C32H36O8	6-(P-Hydroxyphenylacrylic acid)-1-Glucosinolate of 4-Methylsulfinyl-3-butenyl thiO-glucoside	54566.7	9515.72	6906	9753.83	1.03328	0.00779368	0.0893876	0.126561	down
Cmln000394	C32H36O8	4-Methylsulfinylbutyl glucosinolate (Glucoraphanin)	1.59667e+07	1.10855e+06	6.87667e+06	765608	1.32108	0.00117215	0.0668883	0.430689	down
Lmyn002727	C20H15NO4	3-Indolylmethyl glucosinolate	81000	5649.78	181333	17913.4	1.32267	0.0100705	0.0893876	2.23868	up
Zmln001381	C14H12O3	4-Phenylbutylglucosinolate	17166.7	4190.73	128333	19067.1	1.32547	0.011444	0.094388	7.47573	up
pmn001677	C24H26O11	1-Methoxy-3-indolylmethyl glucosinolate (Neoglucobrassicin)	16100000	4.18171e+06	4.59667e+06	1.66049e+06	1.21413	0.0453984	0.158766	0.285507	down
Zmln001304	C14H12O3	6-(Methylsulfonyl)Hexyl Glucosinolate	712667	125953	353000	94519.8	1.13235	0.0356225	0.147454	0.495323	down
Cmln002820	C32H36O8	6-Sinapoyl-1-thioglucoside of 4-Methylthiobut-3-enyl thioglucoside	3420	318.434	11830	2960.15	1.27976	0.0551934	0.16906	3.45906	up
TXH_vs_CHB
Index	Formula	Compounds	TXH-AG	SD	CHB-AG	SD	VIP	p_value	FDR	Fold_Change	Type
Hmxp003357	C24H32O5	Sulforaphane (4-methylsulphinylbutyl glucosinolate)	1857000	897599	10900000	927362	1.24386	0.000585327	0.0301769	5.86968	up
mws0757	C20H15NO4	Sinigrin (2-Propenyl Glucosinolate)	73700	33164.5	277000	47693.5	1.13376	0.0103862	0.0739321	3.75848	up
Zmln000983	C14H12O3	2-Methylbutyl glucosinolate*	1.47667e+06	143836	2.98333e+06	82192.2	1.29889	0.000754312	0.0304348	2.02032	up
Cmyn001649	C32H36O8	3-(Methylthio)propyl glucosinolate	24000000	6.37547e+06	11400000	909212	1.12594	0.104891	0.210049	0.475	down
Hmxn003773	C24H32O5	4-Hydroxybenzyl glucosinolate (Sinalbin)	12110	2979.97	43866.7	2347.1	1.27255	0.000392227	0.027277	3.62235	up
Cmln001919	C32H36O8	6-(P-Hydroxyphenylacrylic acid)-1-Glucosinolate of 4-Methylsulfinyl-3-butenyl thiO-glucoside	54566.7	9515.72	133667	24904.3	1.22026	0.0332285	0.120852	2.4496	up
Zmln001187	C14H12O3	3-Phenylpropyl Glucosinolate	1750000	243447	4.14333e+06	445296	1.2768	0.00621322	0.0601855	2.36762	up
Hmbn001571	C32H36O8	2(R)-Hydroxy-2-Phenylethyl Glucosinolate	44133.3	4986.87	143667	8055.36	1.31352	0.000364759	0.027277	3.25529	up
Zmln001381	C14H12O3	4-Phenylbutylglucosinolate	17166.7	4190.73	42566.7	18553.2	1.00063	0.187688	0.304501	2.47961	up
Lmnn003192	C20H15NO4	4-Benzoyloxybutylglucosinolate	3467.67	2162.62	21530	15203.5	1.03291	0.233303	0.349201	6.20879	up
Cmln002196	C32H36O8	6-(P-Hydroxyphenylacetic acid)-1-thiO-glucoside of 4-(Methylsulfinyl)-3-butenyl	10576.7	2465.18	23066.7	7110.71	1.06694	0.119025	0.227274	2.1809	up
Cmln002820	C32H36O8	6-Sinapoyl-1-thioglucoside of 4-Methylthiobut-3-enyl thioglucoside	3420	318.434	8243.33	1559.92	1.24265	0.0436628	0.136889	2.41033	up
TXH_vs_JSQ
Index	Formula	Compounds	TXH-AG	SD	JSQ-AG	SD	VIP	p_value	FDR	Fold_Change	Type
Zmln000313	C14H12O3	2-Hydroxy-2-methylpropylglucosinolate	117767	36923.9	26100	4082.48	1.2047	0.0707152	0.146037	0.221625	down
Hmxn003773	C24H32O5	4-Hydroxybenzyl glucosinolate (Sinalbin)	12110	2979.97	26700	1959.59	1.15321	0.00686889	0.0493676	2.20479	up
Cmln001919	C32H36O8	6-(P-Hydroxyphenylacrylic acid)-1-Glucosinolate of 4-Methylsulfinyl-3-butenyl thiO-glucoside	54566.7	9515.72	9	0	1.27135	0.014872	0.0709453	0.000164936	down
Lmyn002727	C20H15NO4	3-Indolylmethyl glucosinolate	81000	5649.78	184000	17146.4	1.24837	0.00824121	0.0530733	2.2716	up
Zmln001381	C14H12O3	4-Phenylbutylglucosinolate	17166.7	4190.73	542333	192285	1.25031	0.0608983	0.136183	31.5922	up
Lmnn003192	C20H15NO4	4-Benzoyloxybutylglucosinolate	3467.67	2162.62	21700	6695.27	1.09311	0.0501176	0.12496	6.25781	up
Cmln001927	C32H36O8	5-(Methylsulfinyl)butyl thiO-glucoside of Valerate	34700	3639.6	125933	23760.1	1.23871	0.0298557	0.0977834	3.6292	up
TXH_vs_LL
Index	Formula	Compounds	TXH-AG	SD	LL-AG	SD	VIP	p_value	FDR	Fold_Change	Type
Hmxp003357	C24H32O5	Sulforaphane (4-methylsulphinylbutyl glucosinolate)	1857000	897599	4.18333e+06	649632	1.08738	0.0462926	0.169055	2.25274	up
mws0757	C20H15NO4	Sinigrin (2-Propenyl Glucosinolate)	73700	33164.5	23500	4613.75	1.03938	0.163318	0.300362	0.31886	down
Hmxn000778	C24H32O5	2(R)-Hydroxy-3-butenyl glucosinolate	252667	32252.5	89766.7	14003.4	1.31669	0.0096276	0.0927453	0.355277	down
Cmln001134	C32H36O8	1-Ethyl-2-hydroxyethyl glucosinolate	27433.3	7665.65	80966.7	8584.61	1.26003	0.00288961	0.0764508	2.9514	up
Zmln000313	C14H12O3	2-Hydroxy-2-methylpropylglucosinolate	117767	36923.9	27600	5967.13	1.28817	0.0710492	0.208201	0.234362	down
Cmln001797	C32H36O8	5-Hexenyl Glucosinolate	2.28667e+06	55577.8	14600000	216025	1.37359	6.24458e-05	0.011565	6.38484	up
Cmln001988	C32H36O8	4-Methylpentyl Glucosinolate	124000	7257.18	1.04967e+06	70191.8	1.37081	0.00262607	0.0729201	8.46505	up
Cmln001955	C32H36O8	Hexyl Glucosinolate*	144667	10338.7	1.02333e+06	61721.6	1.37006	0.00194758	0.0642902	7.07373	up
pmn001615	C24H26O11	3-Methylpentyl glucosinolate*	139000	12027.7	1060000	45460.6	1.36991	0.000625621	0.0482771	7.6259	up
Cmyn001649	C32H36O8	3-(Methylthio)propyl glucosinolate	24000000	6.37547e+06	3.85667e+06	733591	1.32872	0.0449755	0.169055	0.160694	down
Cmln001919	C32H36O8	6-(P-Hydroxyphenylacrylic acid)-1-Glucosinolate of 4-Methylsulfinyl-3-butenyl thiO-glucoside	54566.7	9515.72	9	0	1.37336	0.014872	0.112881	0.000164936	down
Lmyn002727	C20H15NO4	3-Indolylmethyl glucosinolate	81000	5649.78	235667	45095	1.32461	0.0381541	0.163481	2.90947	up
Zmln001381	C14H12O3	4-Phenylbutylglucosinolate	17166.7	4190.73	89466.7	9694.44	1.34499	0.00346796	0.086236	5.21165	up
Lmnn003192	C20H15NO4	4-Benzoyloxybutylglucosinolate	3467.67	2162.62	15720	9004.71	1.06216	0.188986	0.326495	4.53331	up
Cmln002196	C32H36O8	6-(P-Hydroxyphenylacetic acid)-1-thiO-glucoside of 4-(Methylsulfinyl)-3-butenyl	10576.7	2465.18	28433.3	2519.7	1.28896	0.00201341	0.0642902	2.68831	up
Cmln002820	C32H36O8	6-Sinapoyl-1-thioglucoside of 4-Methylthiobut-3-enyl thioglucoside	3420	318.434	11440	2529.66	1.32069	0.0443733	0.169055	3.34503	up
TXH_vs_MSH
Index	Formula	Compounds	TXH-AG	SD	MSH-AG	SD	VIP	p_value	FDR	Fold_Change	Type
Hmxp003357	C24H32O5	Sulforaphane (4-methylsulphinylbutyl glucosinolate)	1857000	897599	1.14667e+07	1.96695e+06	1.29962	0.00996902	0.0983411	6.17483	up
Zmln000313	C14H12O3	2-Hydroxy-2-methylpropylglucosinolate	117767	36923.9	46033.3	7656.95	1.21195	0.105273	0.236482	0.390886	down
Zmln001381	C14H12O3	4-Phenylbutylglucosinolate	17166.7	4190.73	48300	14921.3	1.20425	0.088766	0.217832	2.81359	up
Cmln002196	C32H36O8	6-(P-Hydroxyphenylacetic acid)-1-thiO-glucoside of 4-(Methylsulfinyl)-3-butenyl	10576.7	2465.18	34266.7	6218.43	1.30141	0.0211354	0.132234	3.23984	up
TXH_vs_NX
Index	Formula	Compounds	TXH-AG	SD	NX-AG	SD	VIP	p_value	FDR	Fold_Change	Type
Cmyn001733	C32H36O8	1-Methylpropyl glucosinolate	209667	42460.4	570333	105389	1.27338	0.0270757	0.141177	2.72019	up
Hmxn000778	C24H32O5	2(R)-Hydroxy-3-butenyl glucosinolate	252667	32252.5	118500	33409.1	1.20253	0.0150624	0.116734	0.468997	down
Zmln000313	C14H12O3	2-Hydroxy-2-methylpropylglucosinolate	117767	36923.9	57433.3	1793.2	1.15885	0.146737	0.29688	0.487688	down
Cmyn001649	C32H36O8	3-(Methylthio)propyl glucosinolate	24000000	6.37547e+06	7.95333e+06	1.53093e+06	1.24743	0.0635152	0.1954	0.331389	down
Cmln001809	C32H36O8	3-Methylsulfinylpropyl glucosinolate	1.64667e+06	120370	3420000	437340	1.31979	0.0226263	0.129766	2.07692	up
Cmln001919	C32H36O8	6-(P-Hydroxyphenylacrylic acid)-1-Glucosinolate of 4-Methylsulfinyl-3-butenyl thiO-glucoside	54566.7	9515.72	9	0	1.37576	0.014872	0.116734	0.000164936	down
Lmyn002727	C20H15NO4	3-Indolylmethyl glucosinolate	81000	5649.78	308000	98085	1.27674	0.0815468	0.218066	3.80247	up
Cmln000620	C32H36O8	3-Hydroxy-5-(methylthio)pentyl Glucosinolate	851000	223573	2.28667e+06	660118	1.16672	0.0788826	0.216362	2.68703	up
Zmln001381	C14H12O3	4-Phenylbutylglucosinolate	17166.7	4190.73	51000	9022.56	1.286	0.0196215	0.125713	2.97087	up
Lmnn001273	C20H15NO4	4-Hydroxyindol-3-ylmethyl glucosinolate	215667	75123.6	444333	69877.7	1.10044	0.034699	0.156482	2.06028	up
Cmyn102345	C32H36O8	6-Methylsulfinylhexyl Glucosinolate	9890000	3.75023e+06	2.01667e+07	3.20971e+06	1.07865	0.0434604	0.170357	2.0391	up
pmn001677	C24H26O11	1-Methoxy-3-indolylmethyl glucosinolate (Neoglucobrassicin)	16100000	4.18171e+06	4.17667e+06	1.84798e+06	1.24505	0.0398966	0.166955	0.25942	down
Zmln001304	C14H12O3	6-(Methylsulfonyl)Hexyl Glucosinolate	712667	125953	341667	83292	1.21056	0.0320036	0.151303	0.47942	down
Lmnn003192	C20H15NO4	4-Benzoyloxybutylglucosinolate	3467.67	2162.62	98173.3	120156	1.00846	0.380976	0.515382	28.3111	up
Cmln001927	C32H36O8	5-(Methylsulfinyl)butyl thiO-glucoside of Valerate	34700	3639.6	157733	52538.3	1.30252	0.0796471	0.216986	4.54563	up
TXH_vs_SDQ
Index	Formula	Compounds	TXH-AG	SD	SDQ-AG	SD	VIP	p_value	FDR	Fold_Change	Type
Hmxp003357	C24H32O5	Sulforaphane (4-methylsulphinylbutyl glucosinolate)	1857000	897599	4030000	714749	1.01005	0.0582593	0.147351	2.17017	up
Cmln001676	C32H36O8	3-Methylbutyl glucosinolate*	1.64667e+06	68475.5	3790000	401082	1.28223	0.0149653	0.0818279	2.30162	up
Zmln000983	C14H12O3	2-Methylbutyl glucosinolate*	1.47667e+06	143836	3.74667e+06	460893	1.27105	0.0136511	0.0796783	2.53725	up
Zmln000313	C14H12O3	2-Hydroxy-2-methylpropylglucosinolate	117767	36923.9	30900	2987.75	1.23452	0.078749	0.170836	0.262383	down
Cmyn001649	C32H36O8	3-(Methylthio)propyl glucosinolate	24000000	6.37547e+06	1.07133e+07	1.2655e+06	1.12763	0.0931763	0.185757	0.446389	down
Cmln001809	C32H36O8	3-Methylsulfinylpropyl glucosinolate	1.64667e+06	120370	3.47667e+06	413468	1.26367	0.0181382	0.0878716	2.11134	up
Lmyn002727	C20H15NO4	3-Indolylmethyl glucosinolate	81000	5649.78	327333	54725.6	1.28583	0.0228214	0.0960626	4.04115	up
Zmln001381	C14H12O3	4-Phenylbutylglucosinolate	17166.7	4190.73	156667	52601.2	1.27047	0.0634296	0.154043	9.12621	up
Lmnn001273	C20H15NO4	4-Hydroxyindol-3-ylmethyl glucosinolate	215667	75123.6	646667	60642.9	1.17745	0.00372324	0.0621649	2.99845	up
Zmbn000848	C24H26O11	4-Hydroxy-3-indolylmethyl glucosinolate	237667	83699.2	664000	47244	1.16647	0.00701701	0.0691493	2.79383	up
Cmyn102345	C32H36O8	6-Methylsulfinylhexyl Glucosinolate	9890000	3.75023e+06	28200000	2.69196e+06	1.15636	0.00660158	0.0691493	2.85137	up
pmn001677	C24H26O11	1-Methoxy-3-indolylmethyl glucosinolate (Neoglucobrassicin)	16100000	4.18171e+06	5.10333e+06	1.61374e+06	1.1812	0.0507863	0.140489	0.316977	down
Cmyn001839	C32H36O8	7-(Methylsulfinyl)Heptyl Glucosinolate	784667	104592	1700000	131403	1.25586	0.00185728	0.0425237	2.16653	up
Cmln002820	C32H36O8	6-Sinapoyl-1-thioglucoside of 4-Methylthiobut-3-enyl thioglucoside	3420	318.434	15133.3	634.21	1.3003	0.00019359	0.0181006	4.42495	up

## Sheet: Table S7
Table S7 Enrichment analysis of organic acids among radish landrace taproots
TXH_vs_CBL
Index	Formula	Compounds	TXH-AG	SD	SDQ-AG	SD	VIP	p_value	FDR	Fold_Change	Type
pmf0096	C34H36O10	Oxalic acid	180000	54000	52133.3	38510.4	1.14404	0.0336062	0.14642	0.28963	down
Lmgn000188	C20H15NO4	D-Lactic Acid	31600	10829.6	12800	1652.27	1.22823	0.0918572	0.207195	0.405063	down
MWS1990	C20H15NO4	4-Pentenoic acid	86500	22687.2	252667	30989.2	1.28394	0.00238123	0.0842181	2.921	up
mws0576	C20H15NO4	3-Hydroxybutyric acid	1190000	127671	261667	36018.5	1.34046	0.00380616	0.0842181	0.219888	down
pme1975	C34H36O10	Malonic acid	1330000	199249	286000	62984.1	1.3256	0.0073218	0.0893876	0.215038	down
mws0601	C20H15NO4	Pyrrole-2-carboxylic acid	846000	190071	29600	1708.8	1.34648	0.0175859	0.112496	0.0349882	down
mws2628	C20H15NO4	N-Methyl-4-aminobutyric acid	9	0	178000	37802.1	1.35118	0.0147046	0.102626	19777.8	up
Zmgn000217	C24H26O11	Methylenesuccinic acid	150667	45938.4	40700	8412.49	1.29098	0.0494171	0.162215	0.270133	down
ML10197929	C20H15NO4	Creatine	151333	44523.4	534667	102500	1.28431	0.0123927	0.0983687	3.53304	up
Zmpn000638	C14H12O3	3-Guanidinopropionic acid	66700	10650.8	301333	46306.9	1.33321	0.00979623	0.0893876	4.51774	up
mws0341	C20H15NO4	2-Hydroxyisocaproic acid	9	0	261667	161398	1.34845	0.106877	0.222509	29074.1	up
Lmgn000224	C20H15NO4	2-Methyl-3-oxosuccinic acid	142667	48294.2	58700	11417.5	1.21321	0.0877115	0.205279	0.411449	down
Zmyn002323	C15H14O3	2-Hydroxyphenylacetic acid	6760	3548.69	42000	4635.73	1.28017	0.00066131	0.0514996	6.21302	up
mws0159	C20H15NO4	Phenylpyruvic acid	81700	41654.4	373000	77116.8	1.21786	0.00972633	0.0893876	4.56548	up
MWS0274	C20H15NO4	Phenyllactate(Pla)	10780	1761.02	89666.7	14153.6	1.34161	0.0097017	0.0893876	8.31787	up
Lmrn003000	C20H15NO4	2-Hydroxy-3-phenylpropanoic acid	13400	2227.11	69933.3	8350.05	1.3368	0.00469887	0.0842181	5.21891	up
MWSmce583	C20H15NO4	Piperonylic acid	342667	86633.3	795333	16502.5	1.28545	0.00994764	0.0893876	2.32101	up
pme3186	C34H36O10	DL-Glyceraldehyde-3-phosphate	260667	96572.9	86200	7351.19	1.23454	0.0879049	0.205279	0.330691	down
mws0242	C20H15NO4	Suberic Acid	32433.3	25282.9	93266.7	24987.3	1.08712	0.0413909	0.155694	2.87564	up
Zmyn000453	C15H14O3	Isocitric Acid*	1.66667e+07	4.30155e+06	4120000	617333	1.31186	0.0347378	0.147454	0.2472	down
mws0281	C20H15NO4	Citric Acid*	19400000	4.34051e+06	3.08333e+06	859903	1.32204	0.0195425	0.116228	0.158935	down
mws0277	C20H15NO4	Quinic Acid	5.40667e+06	1.62165e+06	1.23667e+06	188768	1.30864	0.0452141	0.158766	0.22873	down
pme1654	C34H36O10	Jasmonic acid	519000	81627.2	185333	92224.4	1.19602	0.00969792	0.0893876	0.357097	down
TXH_vs_CHB
Index	Formula	Compounds	TXH-AG	SD	CHB-AG	SD	VIP	p_value	FDR	Fold_Change	Type
MWS2040	C20H15NO4	Methanesulfonic acid	28066.7	2888.48	146967	46928.7	1.28277	0.0477171	0.141024	5.23634	up
MWS1990	C20H15NO4	4-Pentenoic acid	86500	22687.2	365667	92007.2	1.2716	0.0284962	0.11158	4.22736	up
MWSmce671	C20H15NO4	Tiglic acid	670667	194716	1.48333e+06	30550.5	1.2061	0.016714	0.0894115	2.21173	up
Lmgn000219	C20H15NO4	Succinic semialdehyde	43133.3	4252.45	94600	22299.8	1.22786	0.0527269	0.149635	2.1932	up
mws0576	C20H15NO4	3-Hydroxybutyric acid	1190000	127671	124667	10016.7	1.3247	0.00455046	0.0555635	0.104762	down
pme1975	C34H36O10	Malonic acid	1330000	199249	150000	21000	1.31949	0.00879284	0.0663394	0.112782	down
mws0601	C20H15NO4	Pyrrole-2-carboxylic acid	846000	190071	25966.7	12955.4	1.29737	0.0170758	0.0894115	0.0306935	down
mws0192	C20H15NO4	Succinic acid	2.90333e+06	694070	1.36333e+06	72341.8	1.23519	0.0600537	0.157875	0.469575	down
mws0470	C20H15NO4	Methylmalonic acid	3.29667e+06	990421	1.44667e+06	120968	1.20248	0.0816063	0.186989	0.438827	down
pme1216	C34H36O10	2-Picolinic acid	3.06333e+06	1.92066e+06	163667	21362	1.2745	0.12038	0.228709	0.0534276	down
Lmbn000612	C20H15NO4	1-Pyrroline-4-hydroxy-2-carboxylic acid	33533.3	12303	87633.3	15115	1.20586	0.00950458	0.0689082	2.61332	up
MWS0811	C20H15NO4	DL-Pipecolic Acid	1.48067e+07	6.3828e+06	36000000	2.40208e+06	1.18087	0.018733	0.0924585	2.43134	up
Zmpn000638	C14H12O3	3-Guanidinopropionic acid	66700	10650.8	150000	12124.4	1.28822	0.000933524	0.0344978	2.24888	up
pme0274	C34H36O10	6-Aminocaproic acid	1.90333e+07	6.60328e+06	5.51667e+07	6.52559e+06	1.23925	0.00252469	0.0459225	2.89842	up
pme0243	C34H36O10	Glutaric acid	240667	172216	2480000	235797	1.26743	0.000313738	0.027277	10.3047	up
Lmgn000160	C20H15NO4	3-Ureidopropionic Acid	223333	70741.3	457000	66640.8	1.18248	0.0141997	0.0839323	2.04627	up
mws0341	C20H15NO4	2-Hydroxyisocaproic acid	9	0	75533.3	15302.7	1.32653	0.0134103	0.0839323	8392.59	up
MWS1882	C20H15NO4	Iminodiacetic acid	944667	213601	2190000	229129	1.25916	0.00237354	0.0456179	2.31828	up
Lmgn000224	C20H15NO4	2-Methyl-3-oxosuccinic acid	142667	48294.2	53266.7	15238.2	1.17036	0.0737171	0.178119	0.373364	down
mws0208	C20H15NO4	Adipic Acid	141393	137151	9	0	1.29424	0.216101	0.33648	6.36522e-05	down
mws0924	C20H15NO4	2-Methylglutaric acid	131467	109423	9	0	1.31601	0.172935	0.289822	6.84584e-05	down
Lmbn001609	C20H15NO4	2-Acetyl-2-Hydroxybutanoic Acid	24376.7	18045.4	9	0	1.31845	0.144269	0.257184	0.000369206	down
pmb2826	C34H36O10	L-Citramalic acid	139333	5686.24	441667	50003.3	1.31796	0.00834511	0.0655316	3.16986	up
pmf0420	C34H36O10	Benzyl acetate	407000	95094.7	913000	32078	1.26779	0.00664274	0.0620667	2.24324	up
Zmyn002323	C15H14O3	2-Hydroxyphenylacetic acid	6760	3548.69	48433.3	7642.86	1.26341	0.00419608	0.053342	7.16469	up
mws0159	C20H15NO4	Phenylpyruvic acid	81700	41654.4	253000	65138.3	1.10525	0.0249193	0.103839	3.0967	up
MWS0274	C20H15NO4	Phenyllactate(Pla)	10780	1761.02	89300	42719.7	1.25627	0.0858645	0.187488	8.28386	up
MWSmce583	C20H15NO4	Piperonylic acid	342667	86633.3	1.05233e+06	66530.7	1.2875	0.000501823	0.0291057	3.07101	up
mws2125	C20H15NO4	Phosphoenolpyruvate	59066.7	18208.3	266667	40673.5	1.28703	0.00528461	0.058284	4.51467	up
Zmtn001464	C15H14O3	4,8-Dihydroxyquinoline-2-carboxylic acid	1830000	153948	710000	207849	1.25536	0.00232251	0.0456179	0.387978	down
pme1654	C34H36O10	Jasmonic acid	519000	81627.2	1.10133e+06	123391	1.26842	0.00399602	0.0529758	2.12203	up
Lmtn004049	C20H15NO4	Abscisic acid	71200	23382.7	261000	33719.4	1.27318	0.00211388	0.0456179	3.66573	up
TXH_vs_JSQ
Index	Formula	Compounds	TXH-AG	SD	CHB-AG	SD	VIP	p_value	FDR	Fold_Change	Type
pmf0096	C34H36O10	Oxalic acid	180000	54000	12966.7	57.735	1.26063	0.0331175	0.103909	0.072037	down
Lmgn000188	C20H15NO4	D-Lactic Acid	31600	10829.6	12033.3	1950.21	1.15699	0.0843332	0.162736	0.380802	down
MWS2040	C20H15NO4	Methanesulfonic acid	28066.7	2888.48	62200	5500	1.24871	0.00237685	0.0347564	2.21615	up
Lmqp000873	C20H15NO4	Succinic anhydride	880000	186652	2.24667e+06	205020	1.22524	0.00107358	0.0278834	2.55303	up
MWS1990	C20H15NO4	4-Pentenoic acid	86500	22687.2	36700	4000	1.17095	0.0587202	0.133712	0.424277	down
MWSmce671	C20H15NO4	Tiglic acid	670667	194716	285667	86500.5	1.08592	0.0582593	0.133712	0.425944	down
mws4052	C20H15NO4	1-Aminocyclopropane-1-carboxylic acid	112100	46055.7	923000	23000	1.23296	0.000125106	0.00899803	8.23372	up
mws0576	C20H15NO4	3-Hydroxybutyric acid	1190000	127671	176667	15502.7	1.26682	0.00474524	0.0434981	0.148459	down
pme1975	C34H36O10	Malonic acid	1330000	199249	229333	43501	1.25389	0.00834414	0.0530733	0.172431	down
mws0601	C20H15NO4	Pyrrole-2-carboxylic acid	846000	190071	15900	700	1.26884	0.0170301	0.0763586	0.0187943	down
mws0376	C20H15NO4	Fumaric acid	281333	9451.63	1042000	47031.9	1.27099	0.000864853	0.025511	3.70379	up
pme3096	C34H36O10	Aminomalonic acid	1910000	725052	3.96667e+06	335012	1.11495	0.0239435	0.0881384	2.07679	up
Lmbn000612	C20H15NO4	1-Pyrroline-4-hydroxy-2-carboxylic acid	33533.3	12303	173000	15000	1.23116	0.000297204	0.0154381	5.15905	up
MWS0811	C20H15NO4	DL-Pipecolic Acid	1.48067e+07	6.3828e+06	5.89667e+06	65064.1	1.10815	0.136799	0.224793	0.398244	down
pme0274	C34H36O10	6-Aminocaproic acid	1.90333e+07	6.60328e+06	8.24333e+07	850490	1.22951	0.00317088	0.0388628	4.331	up
mws0341	C20H15NO4	2-Hydroxyisocaproic acid	9	0	33100	8200	1.27166	0.0198608	0.0814467	3677.78	up
MWS1882	C20H15NO4	Iminodiacetic acid	944667	213601	2590000	30000	1.23618	0.00488003	0.0440483	2.74171	up
pme2380	C34H36O10	α-Ketoglutaric acid	2.70333e+06	465439	883000	39000	1.25308	0.0204943	0.0824148	0.326634	down
Lmgn000224	C20H15NO4	2-Methyl-3-oxosuccinic acid	142667	48294.2	20600	8000	1.21622	0.0451019	0.120423	0.144393	down
Lmbn001609	C20H15NO4	2-Acetyl-2-Hydroxybutanoic Acid	24376.7	18045.4	63533.3	251.661	1.00564	0.0640388	0.139572	2.60632	up
Zmyn000247	C15H14O3	2-Hydroxyglutaric Acid*	484667	157595	194667	9504.38	1.15374	0.0854092	0.162984	0.401651	down
Lmbn000216	C20H15NO4	3-Methylmalic acid	489667	118635	228667	26501.6	1.1743	0.0563367	0.132349	0.466984	down
pmf0420	C34H36O10	Benzyl acetate	407000	95094.7	909000	54000	1.20665	0.00339758	0.0388628	2.23342	up
Zmyn002323	C15H14O3	2-Hydroxyphenylacetic acid	6760	3548.69	33800	7900	1.17246	0.0151107	0.0709975	5	up
MWS0205	C20H15NO4	Allantoin	13636.7	4526.7	5713.33	315.013	1.1166	0.0930435	0.171251	0.418968	down
Lmbn001467	C20H15NO4	5-Acetamidopentanoic Acid	204333	77590.8	772000	57000	1.20796	0.000793002	0.025511	3.77814	up
MWSmce583	C20H15NO4	Piperonylic acid	342667	86633.3	989667	109510	1.2194	0.00162081	0.0289357	2.88813	up
pme3186	C34H36O10	DL-Glyceraldehyde-3-phosphate	260667	96572.9	123667	3511.88	1.06808	0.133117	0.221074	0.474425	down
Lmbn003524	C20H15NO4	9-Oxononanoic acid	9390	587.963	19266.7	2850.15	1.23281	0.022861	0.0861896	2.05183	up
mws1189	C20H15NO4	D-Galacturonic acid*	1.49667e+06	384231	610000	73000	1.19827	0.0527708	0.12714	0.407572	down
pme1654	C34H36O10	Jasmonic acid	519000	81627.2	214000	57000	1.1818	0.00825205	0.0530733	0.412331	down
Lmtn004049	C20H15NO4	Abscisic acid	71200	23382.7	146000	29000	1.10425	0.0272644	0.0944157	2.05056	up
Lmmn003323	C20H15NO4	2-Hydroxyhexadecanoic acid	480667	155359	157667	29501.4	1.18919	0.0645031	0.140257	0.328017	down
TXH_vs_LL
Index	Formula	Compounds	TXH-AG	SD	CHB-AG	SD	VIP	p_value	FDR	Fold_Change	Type
pmf0096	C34H36O10	Oxalic acid	180000	54000	12946.7	3814.52	1.35018	0.0325615	0.159168	0.0719259	down
Lmgn000188	C20H15NO4	D-Lactic Acid	31600	10829.6	13693.3	3947.17	1.16071	0.0896677	0.228808	0.433333	down
MWS2040	C20H15NO4	Methanesulfonic acid	28066.7	2888.48	71700	26632.1	1.23526	0.103307	0.240357	2.55463	up
mws4052	C20H15NO4	1-Aminocyclopropane-1-carboxylic acid	112100	46055.7	469333	59002.8	1.28432	0.00149091	0.0627536	4.18674	up
Lmgn000219	C20H15NO4	Succinic semialdehyde	43133.3	4252.45	11783.3	5150.81	1.28355	0.00144493	0.0627536	0.273184	down
pme3011	C34H36O10	γ-Aminobutyric acid	6.50667e+06	3.1125e+06	2.51667e+06	406243	1.17538	0.154423	0.291234	0.386783	down
mws0576	C20H15NO4	3-Hydroxybutyric acid	1190000	127671	189667	16041.6	1.36904	0.0048379	0.08776	0.159384	down
pme1975	C34H36O10	Malonic acid	1330000	199249	153667	12342.3	1.36637	0.00922267	0.0927453	0.115539	down
mws0601	C20H15NO4	Pyrrole-2-carboxylic acid	846000	190071	1.77333e+06	539104	1.15378	0.0833819	0.221237	2.09614	up
mws0376	C20H15NO4	Fumaric acid	281333	9451.63	591667	157738	1.2683	0.0758648	0.212338	2.10308	up
pme1216	C34H36O10	2-Picolinic acid	3.06333e+06	1.92066e+06	7590000	1.13013e+06	1.0808	0.0345269	0.159168	2.47769	up
MWS0811	C20H15NO4	DL-Pipecolic Acid	1.48067e+07	6.3828e+06	4.81667e+06	2.40617e+06	1.08964	0.0994177	0.237883	0.325304	down
Zmgn000217	C24H26O11	Methylenesuccinic acid	150667	45938.4	398333	55509.8	1.28598	0.00445226	0.08776	2.64381	up
ML10197929	C20H15NO4	Creatine	151333	44523.4	331333	36501.1	1.24671	0.00627442	0.0927453	2.18943	up
Zmpn000638	C14H12O3	3-Guanidinopropionic acid	66700	10650.8	188667	42395	1.31638	0.0316681	0.159168	2.82859	up
pme0274	C34H36O10	6-Aminocaproic acid	1.90333e+07	6.60328e+06	41300000	3.95095e+06	1.23152	0.0124105	0.102225	2.16988	up
Lmgn000160	C20H15NO4	3-Ureidopropionic Acid	223333	70741.3	104233	20886.4	1.20395	0.0900251	0.228808	0.466716	down
MWS1882	C20H15NO4	Iminodiacetic acid	944667	213601	2280000	300500	1.31009	0.00461455	0.08776	2.41355	up
mws0567	C20H15NO4	4-Guanidinobutyric acid	777667	96417.5	306667	34385.1	1.34732	0.00772163	0.0927453	0.394342	down
Lmgn000224	C20H15NO4	2-Methyl-3-oxosuccinic acid	142667	48294.2	43166.7	20056	1.23055	0.0542635	0.183705	0.30257	down
mws0208	C20H15NO4	Adipic Acid	141393	137151	2.60667e+06	490850	1.19346	0.00889462	0.0927453	18.4356	up
mws0924	C20H15NO4	2-Methylglutaric acid	131467	109423	2.27333e+06	402658	1.27946	0.0079705	0.0927453	17.2921	up
Lmbn001609	C20H15NO4	2-Acetyl-2-Hydroxybutanoic Acid	24376.7	18045.4	480667	73009.1	1.32126	0.00593978	0.0927453	19.7183	up
MWS3036	C20H15NO4	3-Hydroxyglutaric acid*	88166.7	24708.8	1.40333e+06	317857	1.35908	0.0184243	0.127546	15.9168	up
Zmyn000247	C15H14O3	2-Hydroxyglutaric Acid*	484667	157595	5.29333e+06	751088	1.35528	0.00619878	0.0927453	10.9216	up
Lmbn000216	C20H15NO4	3-Methylmalic acid	489667	118635	5.05333e+06	633114	1.36382	0.00507724	0.08776	10.3199	up
Zmyn002323	C15H14O3	2-Hydroxyphenylacetic acid	6760	3548.69	25966.7	4015.39	1.24135	0.00359966	0.086236	3.84122	up
Lmbn002072	C20H15NO4	2-Propylsuccinic acid	381000	114503	1330000	112694	1.31803	0.00051505	0.0433579	3.49081	up
Zmjn001813	C14H12O3	Pimelic acid	379667	102666	1370000	72111	1.32648	0.000318502	0.0339313	3.60843	up
mws0159	C20H15NO4	Phenylpyruvic acid	81700	41654.4	16866.7	1258.31	1.22107	0.114319	0.249667	0.206446	down
MWS0274	C20H15NO4	Phenyllactate(Pla)	10780	1761.02	9	0	1.37367	0.00879303	0.0927453	0.000834879	down
MWSmce583	C20H15NO4	Piperonylic acid	342667	86633.3	823667	54445.7	1.30638	0.0025022	0.0729201	2.4037	up
pme3186	C34H36O10	DL-Glyceraldehyde-3-phosphate	260667	96572.9	129667	27098.6	1.08974	0.134728	0.272397	0.497442	down
mws0242	C20H15NO4	Suberic Acid	32433.3	25282.9	834333	238747	1.32395	0.0271747	0.151152	25.7246	up
mws0277	C20H15NO4	Quinic Acid	5.40667e+06	1.62165e+06	1.25433e+07	4.67992e+06	1.1557	0.106001	0.243566	2.31998	up
pme1654	C34H36O10	Jasmonic acid	519000	81627.2	144667	19347.7	1.35261	0.0119749	0.102225	0.278741	down
Lmmn003323	C20H15NO4	2-Hydroxyhexadecanoic acid	480667	155359	239333	51081.6	1.16523	0.103161	0.240357	0.49792	down
MWSmce689	C20H15NO4	Methyl linolenate	12983.3	6249.87	6293.33	2165.76	1.01965	0.197246	0.33688	0.484724	down
TXH_vs_MSH
Index	Formula	Compounds	TXH-AG	SD	CHB-AG	SD	VIP	p_value	FDR	Fold_Change	Type
pmf0096	C34H36O10	Oxalic acid	180000	54000	12163.3	7828.99	1.29212	0.0306141	0.140695	0.0675741	down
Lmgn000188	C20H15NO4	D-Lactic Acid	31600	10829.6	13466.7	2369.25	1.22274	0.0949502	0.22251	0.42616	down
MWS1990	C20H15NO4	4-Pentenoic acid	86500	22687.2	387000	110014	1.32929	0.0372074	0.146307	4.47399	up
MWSmce671	C20H15NO4	Tiglic acid	670667	194716	1570000	325115	1.24276	0.0220414	0.132821	2.34095	up
mws0576	C20H15NO4	3-Hydroxybutyric acid	1190000	127671	207000	47127.5	1.3552	0.00240738	0.0687814	0.17395	down
pme1975	C34H36O10	Malonic acid	1330000	199249	228667	50401.7	1.35909	0.00767563	0.0922008	0.17193	down
Lmbn000612	C20H15NO4	1-Pyrroline-4-hydroxy-2-carboxylic acid	33533.3	12303	92166.7	7239.71	1.27644	0.00442505	0.0802427	2.74851	up
pme0274	C34H36O10	6-Aminocaproic acid	1.90333e+07	6.60328e+06	5.15667e+07	723418	1.28986	0.0126685	0.109088	2.70928	up
MWS1882	C20H15NO4	Iminodiacetic acid	944667	213601	2.17333e+06	236925	1.31647	0.00272436	0.0687814	2.30064	up
mws0567	C20H15NO4	4-Guanidinobutyric acid	777667	96417.5	216333	49135.9	1.34067	0.0030153	0.0687814	0.278183	down
Lmgn000224	C20H15NO4	2-Methyl-3-oxosuccinic acid	142667	48294.2	48200	6863.67	1.28995	0.0743771	0.204207	0.33785	down
pmf0420	C34H36O10	Benzyl acetate	407000	95094.7	891000	74343.8	1.3037	0.00277622	0.0687814	2.18919	up
Zmyn002323	C15H14O3	2-Hydroxyphenylacetic acid	6760	3548.69	31366.7	8258.53	1.25416	0.0222182	0.133023	4.64004	up
mws0159	C20H15NO4	Phenylpyruvic acid	81700	41654.4	480000	92585.1	1.26579	0.00828715	0.0926563	5.87515	up
MWS0274	C20H15NO4	Phenyllactate(Pla)	10780	1761.02	129667	7571.88	1.3754	0.000813017	0.0652862	12.0284	up
MWSmce583	C20H15NO4	Piperonylic acid	342667	86633.3	982000	49517.7	1.32847	0.00119522	0.0662232	2.86576	up
pme3186	C34H36O10	DL-Glyceraldehyde-3-phosphate	260667	96572.9	106033	13942.9	1.21261	0.106246	0.236482	0.406777	down
mws0242	C20H15NO4	Suberic Acid	32433.3	25282.9	86866.7	29559.5	1.05346	0.073992	0.204207	2.67831	up
mws0281	C20H15NO4	Citric Acid*	19400000	4.34051e+06	8.98667e+06	1.94377e+06	1.2538	0.0368959	0.1457	0.46323	down
pme1654	C34H36O10	Jasmonic acid	519000	81627.2	184667	66252	1.25794	0.00597636	0.0919535	0.355812	down
pme2074	C34H36O10	(-)-Jasmonoyl-L-Isoleucine	28100	9500	13866.7	2010.8	1.18465	0.116228	0.247385	0.493476	down
TXH_vs_NX
Index	Formula	Compounds	TXH-AG	SD	CHB-AG	SD	VIP	p_value	FDR	Fold_Change	Type
pmf0096	C34H36O10	Oxalic acid	180000	54000	40633.3	9867.79	1.31358	0.0426551	0.170357	0.225741	down
Lmgn000188	C20H15NO4	D-Lactic Acid	31600	10829.6	12746.7	4356.44	1.17103	0.079012	0.216362	0.403376	down
mws4052	C20H15NO4	1-Aminocyclopropane-1-carboxylic acid	112100	46055.7	486000	52048.1	1.2912	0.000791425	0.057511	4.33541	up
Lmgn000219	C20H15NO4	Succinic semialdehyde	43133.3	4252.45	18700	2821.35	1.33464	0.00207799	0.0778675	0.433539	down
mws0576	C20H15NO4	3-Hydroxybutyric acid	1190000	127671	149667	36018.5	1.36215	0.00293173	0.0778675	0.12577	down
pme1975	C34H36O10	Malonic acid	1330000	199249	166667	34078.3	1.3624	0.00818099	0.0952672	0.125313	down
mws2628	C20H15NO4	N-Methyl-4-aminobutyric acid	9	0	64320	54051.5	1.3187	0.175474	0.324413	7146.67	up
mws0192	C20H15NO4	Succinic acid	2.90333e+06	694070	1.20733e+06	292509	1.24056	0.0363631	0.157857	0.415844	down
mws0470	C20H15NO4	Methylmalonic acid	3.29667e+06	990421	1.33867e+06	305459	1.21914	0.0648837	0.195966	0.406067	down
Lmbn000612	C20H15NO4	1-Pyrroline-4-hydroxy-2-carboxylic acid	33533.3	12303	104667	17039.2	1.28049	0.00564703	0.0860015	3.12127	up
ML10197929	C20H15NO4	Creatine	151333	44523.4	360333	118812	1.17472	0.0785862	0.216362	2.38106	up
Zmpn000638	C14H12O3	3-Guanidinopropionic acid	66700	10650.8	168000	17435.6	1.33756	0.00225492	0.0778675	2.51874	up
pme0274	C34H36O10	6-Aminocaproic acid	1.90333e+07	6.60328e+06	7.47333e+07	7.67224e+06	1.32266	0.000752034	0.057511	3.92644	up
MWS1882	C20H15NO4	Iminodiacetic acid	944667	213601	2700000	346987	1.32975	0.00346631	0.0778675	2.85815	up
mws0567	C20H15NO4	4-Guanidinobutyric acid	777667	96417.5	386333	123953	1.21378	0.0141807	0.11472	0.496785	down
pme2380	C34H36O10	α-Ketoglutaric acid	2.70333e+06	465439	940667	138598	1.33788	0.016122	0.121767	0.347965	down
Lmgn000224	C20H15NO4	2-Methyl-3-oxosuccinic acid	142667	48294.2	34800	6954.85	1.31461	0.0580571	0.19194	0.243925	down
pmf0420	C34H36O10	Benzyl acetate	407000	95094.7	839667	153513	1.25372	0.0206054	0.126625	2.06306	up
Zmyn002323	C15H14O3	2-Hydroxyphenylacetic acid	6760	3548.69	69033.3	11353.1	1.32484	0.00664551	0.0931359	10.212	up
MWS0274	C20H15NO4	Phenyllactate(Pla)	10780	1761.02	50966.7	22299.4	1.26195	0.0882224	0.225359	4.72789	up
MWSmce583	C20H15NO4	Piperonylic acid	342667	86633.3	948667	117887	1.31591	0.00275047	0.0778675	2.76848	up
mws2125	C20H15NO4	Phosphoenolpyruvate	59066.7	18208.3	122300	40959.4	1.13085	0.0996202	0.239956	2.07054	up
mws0242	C20H15NO4	Suberic Acid	32433.3	25282.9	187333	45883.9	1.24379	0.0131685	0.11472	5.77595	up
Zmtn001464	C15H14O3	4,8-Dihydroxyquinoline-2-carboxylic acid	1830000	153948	698333	231172	1.26356	0.00352038	0.0778675	0.381603	down
TXH_vs_SDQ
Index	Formula	Compounds	TXH-AG	SD	CHB-AG	SD	VIP	p_value	FDR	Fold_Change	Type
pmf0096	C34H36O10	Oxalic acid	180000	54000	9060	4829.2	1.28032	0.0308371	0.109215	0.0503333	down
Lmgn000188	C20H15NO4	D-Lactic Acid	31600	10829.6	12440	3146.87	1.16319	0.0820251	0.174303	0.393671	down
MWS2040	C20H15NO4	Methanesulfonic acid	28066.7	2888.48	81466.7	33419.5	1.14818	0.108447	0.205243	2.90261	up
MWS1990	C20H15NO4	4-Pentenoic acid	86500	22687.2	30266.7	5173.33	1.22347	0.0442288	0.130523	0.349904	down
mws4052	C20H15NO4	1-Aminocyclopropane-1-carboxylic acid	112100	46055.7	725667	132266	1.25251	0.00895014	0.0698543	6.47339	up
mws0576	C20H15NO4	3-Hydroxybutyric acid	1190000	127671	202333	25658	1.29938	0.00422417	0.0640154	0.170028	down
pme1975	C34H36O10	Malonic acid	1330000	199249	233000	32233.5	1.29405	0.00939562	0.0702792	0.175188	down
mws0376	C20H15NO4	Fumaric acid	281333	9451.63	615333	88189.2	1.27612	0.0214391	0.0928034	2.1872	up
mws2628	C20H15NO4	N-Methyl-4-aminobutyric acid	9	0	146667	47173.4	1.30602	0.0328003	0.113167	16296.3	up
mws0192	C20H15NO4	Succinic acid	2.90333e+06	694070	1.27633e+06	257935	1.18295	0.0423696	0.128536	0.43961	down
mws0470	C20H15NO4	Methylmalonic acid	3.29667e+06	990421	1.42333e+06	240069	1.16283	0.0744849	0.167815	0.431749	down
pme1216	C34H36O10	2-Picolinic acid	3.06333e+06	1.92066e+06	1.47667e+07	1.30512e+06	1.18348	0.00165317	0.0425237	4.82046	up
Lmbn000612	C20H15NO4	1-Pyrroline-4-hydroxy-2-carboxylic acid	33533.3	12303	110933	11628.1	1.23004	0.00139425	0.0407382	3.30815	up
MWS0811	C20H15NO4	DL-Pipecolic Acid	1.48067e+07	6.3828e+06	5.37667e+06	1.41888e+06	1.12384	0.118604	0.216592	0.363125	down
pme0274	C34H36O10	6-Aminocaproic acid	1.90333e+07	6.60328e+06	7.10333e+07	3.52184e+06	1.25597	0.00113518	0.0375077	3.73205	up
MWS1882	C20H15NO4	Iminodiacetic acid	944667	213601	2.50333e+06	459384	1.23776	0.0150079	0.0818279	2.64996	up
mws0567	C20H15NO4	4-Guanidinobutyric acid	777667	96417.5	281333	18475.2	1.29111	0.0102424	0.0740788	0.361766	down
Lmgn000224	C20H15NO4	2-Methyl-3-oxosuccinic acid	142667	48294.2	45033.3	2663.33	1.23938	0.0723333	0.165358	0.315654	down
Zmyn002323	C15H14O3	2-Hydroxyphenylacetic acid	6760	3548.69	65000	20876.1	1.24635	0.0370163	0.121015	9.61538	up
Lmbn001467	C20H15NO4	5-Acetamidopentanoic Acid	204333	77590.8	518667	39004.3	1.17959	0.00860841	0.0693868	2.53834	up
mws0159	C20H15NO4	Phenylpyruvic acid	81700	41654.4	208333	31895.7	1.05241	0.0159479	0.0836556	2.54998	up
MWS0274	C20H15NO4	Phenyllactate(Pla)	10780	1761.02	55800	6350.59	1.29587	0.00409683	0.0638422	5.17625	up
MWSmce583	C20H15NO4	Piperonylic acid	342667	86633.3	841000	76393.7	1.24049	0.00182248	0.0425237	2.45428	up
mws0242	C20H15NO4	Suberic Acid	32433.3	25282.9	92333.3	15955.4	1.05758	0.033535	0.114797	2.84687	up
Zmyn000453	C15H14O3	Isocitric Acid*	1.66667e+07	4.30155e+06	3.54333e+07	7.33848e+06	1.1797	0.027686	0.105659	2.126	up
mws0277	C20H15NO4	Quinic Acid	5.40667e+06	1.62165e+06	11090000	2.58269e+06	1.13642	0.0410399	0.128336	2.05117	up
mws1189	C20H15NO4	D-Galacturonic acid*	1.49667e+06	384231	712333	217463	1.11191	0.0506208	0.140489	0.475947	down
Lmmn003323	C20H15NO4	2-Hydroxyhexadecanoic acid	480667	155359	206000	33045.4	1.17751	0.0862046	0.179114	0.428571	down
pme2074	C34H36O10	(-)-Jasmonoyl-L-Isoleucine	28100	9500	13833.3	1625.83	1.11588	0.11756	0.215527	0.492289	down

## Sheet: Table S8
Table S8 Enrichment analysis of carbohydrates among radish landrace taproots
TXH_vs_MSH
Index	Formula	Compounds	TXH-AG	SD	MSH-AG	SD	VIP	p_value	FDR	Fold_Change	Type
pma0134	C34H36O10	D-(-)-Threose	124167	96768.2	17423.3	9125.6	1.13408	0.195271	0.339984	0.140322	down
mws1499	C20H15NO4	D-Arabinose*	243000	83192.5	110500	14413.5	1.22124	0.106065	0.236482	0.454733	down
MWSmce199	C20H15NO4	L-Xylose*	213333	99047.1	95800	9676.78	1.10287	0.175046	0.313596	0.449062	down
mws0213	C20H15NO4	Ribitol	4216.67	1022.56	38400	9524.7	1.35365	0.0238344	0.136651	9.10672	up
MWS0559	C20H15NO4	1,6-anhydro-β-D-glucose	587333	116629	288000	15716.2	1.3073	0.0448346	0.155378	0.490352	down
mws1164	C20H15NO4	D-Fructose*	1.60667e+07	5.82866e+06	7.38333e+06	315013	1.1899	0.122654	0.255082	0.459544	down
mws4170	C20H15NO4	D-Glucose*	1.56667e+07	4.20991e+06	7240000	1.33011e+06	1.24865	0.0628575	0.186364	0.462128	down
pme2237	C34H36O10	Dulcitol	25133.3	6334.3	12103.3	5113.51	1.12682	0.0527186	0.17033	0.481565	down
Zmgn000447	C24H26O11	3-Phospho-D-glyceric acid	260333	81794.5	99533.3	30009.6	1.22819	0.0625672	0.186364	0.38233	down
pme0534	C34H36O10	Gluconic acid	1535000	733843	607000	45508.2	1.15939	0.159402	0.297635	0.39544	down
Lmsn000954	C20H15NO4	Dambonitol	879333	131001	306667	46608.3	1.34664	0.0101224	0.0983411	0.348749	down
MWSslk110	C20H15NO4	Helecin	50000	36151.5	9	0	1.37328	0.138903	0.274818	0.00018	down
MA10039641	C20H15NO4	Lactobiose*	5.26333e+06	942143	1.17333e+07	602771	1.33869	0.00121314	0.0662232	2.22926	up
Zmjn000425	C14H12O3	D-Lactulose*	5040000	566657	1.11233e+07	1.98258e+06	1.32471	0.026248	0.137222	2.20701	up
MWSmce203	C20H15NO4	D-(+)-Cellobiose*	49266.7	25422.5	12563.3	3623.95	1.15646	0.126834	0.259349	0.255007	down
mws5040	C20H15NO4	Turanose	1.10033e+07	2.15917e+06	2.80667e+07	1.15036e+06	1.34259	0.00112582	0.0662232	2.55074	up
TXH_vs_NX
Index	Formula	Compounds	TXH-AG	SD	NX-AG	SD	VIP	p_value	FDR	Fold_Change	Type
pma0134	C34H36O10	D-(-)-Threose	124167	96768.2	10020	4199.62	1.23588	0.177534	0.325303	0.080698	down
MWS4305	C20H15NO4	Erythrose	248000	42320.2	122467	25893.1	1.25816	0.0178573	0.125713	0.493817	down
mws1499	C20H15NO4	D-Arabinose*	243000	83192.5	85433.3	16079.9	1.27149	0.0767228	0.215546	0.351578	down
MWSmce199	C20H15NO4	L-Xylose*	213333	99047.1	81633.3	7848.78	1.18112	0.147002	0.29688	0.382656	down
mws0213	C20H15NO4	Ribitol	4216.67	1022.56	23166.7	11768.7	1.26648	0.107025	0.245225	5.49407	up
MWS0559	C20H15NO4	1,6-anhydro-β-D-glucose	587333	116629	234000	57166.4	1.28936	0.0193913	0.125713	0.398411	down
mws1164	C20H15NO4	D-Fructose*	1.60667e+07	5.82866e+06	5990000	1.88024e+06	1.2038	0.0840857	0.218636	0.372822	down
mws4170	C20H15NO4	D-Glucose*	1.56667e+07	4.20991e+06	5.66667e+06	102632	1.31984	0.0542299	0.186591	0.361702	down
pmf0138	C34H36O10	D-Mannose*	1.93333e+07	3.06159e+06	6930000	1.03769e+06	1.33956	0.0126335	0.11472	0.358448	down
pmf0139	C34H36O10	D-Galactose*	12900000	3.41174e+06	4.49667e+06	1.30516e+06	1.26699	0.0373919	0.16082	0.348579	down
mws0214	C20H15NO4	D-Sorbitol	73533.3	25600.3	25533.3	2891.94	1.27725	0.081347	0.218066	0.347235	down
pme0534	C34H36O10	Gluconic acid	1535000	733843	608667	79103.3	1.15573	0.158884	0.309391	0.396526	down
mws2608	C20H15NO4	N-Acetyl-D-galactosamine*	43700	22926.6	16833.3	4291.08	1.09452	0.175775	0.324413	0.385202	down
mws4174	C20H15NO4	N-Acetyl-D-mannosamine*	54433.3	15656.4	14333.3	4474.74	1.29887	0.0387094	0.164959	0.263319	down
MWSslk110	C20H15NO4	Helecin	50000	36151.5	9	0	1.36897	0.138903	0.286845	0.00018	down
Lmqn000351	C20H15NO4	Rutinose	176333	23965.3	76300	21079.8	1.27711	0.00584984	0.0876533	0.432703	down
mws1089	C20H15NO4	Sucrose-6-phosphate*	58333.3	30426.5	162667	55509.8	1.11918	0.062336	0.193679	2.78857	up
pme2125	C34H36O10	Raffinose*	44900	15583	12953.3	5484.39	1.22338	0.0579436	0.19194	0.288493	down
pmb2653	C34H36O10	D(+)-Melezitose O-rhamnoside	53266.7	22444.2	17600	4327.82	1.18981	0.105613	0.243338	0.330413	down
TXH_vs_SDQ
Index	Formula	Compounds	TXH-AG	SD	SDQ-AG	SD	VIP	p_value	FDR	Fold_Change	Type
pma0134	C34H36O10	D-(-)-Threose	124167	96768.2	13766.7	2371.36	1.14894	0.186732	0.296426	0.110872	down
MWS4305	C20H15NO4	Erythrose	248000	42320.2	80633.3	12009.3	1.27391	0.0150528	0.0818279	0.325134	down
mws1499	C20H15NO4	D-Arabinose*	243000	83192.5	96066.7	7687.22	1.203	0.091068	0.18351	0.395336	down
MWSmce199	C20H15NO4	L-Xylose*	213333	99047.1	93366.7	15993.9	1.05442	0.167819	0.276942	0.437656	down
mws0213	C20H15NO4	Ribitol	4216.67	1022.56	52000	14009.6	1.28996	0.026943	0.103669	12.332	up
MWS0559	C20H15NO4	1,6-anhydro-β-D-glucose	587333	116629	180333	28919.4	1.26814	0.0211301	0.0923209	0.307037	down
pmb0786	C34H36O10	D-Glucosamine	510333	106651	1.12533e+06	260164	1.18346	0.0398193	0.126207	2.20509	up
mws1164	C20H15NO4	D-Fructose*	1.60667e+07	5.82866e+06	5600000	747462	1.19539	0.0873573	0.179794	0.348548	down
mws4170	C20H15NO4	D-Glucose*	1.56667e+07	4.20991e+06	4890000	623859	1.25751	0.0446202	0.130523	0.312128	down
pmf0138	C34H36O10	D-Mannose*	1.93333e+07	3.06159e+06	7.87333e+06	878996	1.26871	0.016902	0.0848113	0.407241	down
pmf0139	C34H36O10	D-Galactose*	12900000	3.41174e+06	4.71333e+06	198578	1.2518	0.0528555	0.141857	0.365375	down
pme0516	C34H36O10	Inositol*	828333	85908.9	335667	75923.2	1.2395	0.00184602	0.0425237	0.405231	down
mws0214	C20H15NO4	D-Sorbitol	73533.3	25600.3	26166.7	8220.3	1.15725	0.0734925	0.165979	0.355848	down
pme0534	C34H36O10	Gluconic acid	1535000	733843	605667	77002.2	1.09776	0.158154	0.265662	0.394571	down
pme1261	C34H36O10	D-Panthenol	9236.67	4058.82	30833.3	23016.6	1.00158	0.243424	0.359838	3.33815	up
Zmpn000199	C14H12O3	D-Galactaric acid	1.22667e+06	210792	525000	74665.9	1.24617	0.0194138	0.0885512	0.427989	down
Zmyn000108	C15H14O3	D-Saccharic acid	1230000	160000	571667	41198.7	1.27369	0.0145435	0.0809417	0.46477	down
mws2608	C20H15NO4	N-Acetyl-D-galactosamine*	43700	22926.6	18000	2095.23	1.03982	0.190766	0.301294	0.411899	down
mws4174	C20H15NO4	N-Acetyl-D-mannosamine*	54433.3	15656.4	14400	3207.8	1.2414	0.0425368	0.128536	0.264544	down
pma6455	C34H36O10	Ribulose-5-phosphate	304667	53780.4	124000	21794.5	1.24501	0.0172344	0.0848113	0.407002	down
MWSslk110	C20H15NO4	Helecin	50000	36151.5	9	0	1.30033	0.138903	0.242303	0.00018	down
mws5038	C20H15NO4	Isomaltulose*	1730000	774403	565333	205559	1.1143	0.112821	0.2093	0.326782	down
mws1333	C20H15NO4	Melibiose*	1.02733e+06	438659	438000	105014	1.00032	0.138872	0.242303	0.426347	down
MWSmce203	C20H15NO4	D-(+)-Cellobiose*	49266.7	25422.5	15533.3	3188	1.04594	0.146293	0.25098	0.315291	down
MWS0442	C20H15NO4	Maltotriose*	174967	83883.3	407333	103718	1.02834	0.0415	0.128536	2.32806	up
TXH_vs_CBL
Index	Formula	Compounds	TXH-AG	SD	CBL-AG	SD	VIP	p_value	FDR	Fold_Change	Type
pmf0256	C34H36O10	3-Methyl-1-pentanol	271333	80014.6	570667	43981.1	1.21548	0.00983229	0.0893876	2.10319	up
pma0134	C34H36O10	D-(-)-Threose	124167	96768.2	25800	9850.38	1.03432	0.219389	0.347149	0.207785	down
mws1499	C20H15NO4	D-Arabinose*	243000	83192.5	92666.7	5757.02	1.25397	0.0880088	0.205279	0.381344	down
MWSmce199	C20H15NO4	L-Xylose*	213333	99047.1	96366.7	7176.58	1.09549	0.176833	0.301846	0.451719	down
MWS0559	C20H15NO4	1,6-anhydro-β-D-glucose	587333	116629	267667	57274.2	1.23907	0.0251618	0.134082	0.455732	down
pme2253	C34H36O10	L-Gulono-1,4-Lactone	21233.3	4952.1	51100	5011.99	1.27616	0.00183332	0.0749303	2.40659	up
mws1164	C20H15NO4	D-Fructose*	1.60667e+07	5.82866e+06	7140000	753193	1.17202	0.115256	0.233603	0.444398	down
mws4170	C20H15NO4	D-Glucose*	1.56667e+07	4.20991e+06	7.74667e+06	1.02647e+06	1.21781	0.075186	0.194648	0.494468	down
pmf0139	C34H36O10	D-Galactose*	12900000	3.41174e+06	6.04333e+06	841269	1.23156	0.0660138	0.180275	0.468475	down
pme0516	C34H36O10	Inositol*	828333	85908.9	213667	7094.6	1.34577	0.00616977	0.0889843	0.257948	down
mws0214	C20H15NO4	D-Sorbitol	73533.3	25600.3	33166.7	6262.85	1.17088	0.104558	0.220488	0.451043	down
Zmgn000447	C24H26O11	3-Phospho-D-glyceric acid	260333	81794.5	73500	28710.5	1.23855	0.0459091	0.15935	0.28233	down
Lmsn000954	C20H15NO4	Dambonitol	879333	131001	136000	14933.2	1.34306	0.00948465	0.0893876	0.154663	down
MWSslk110	C20H15NO4	Helecin	50000	36151.5	9	0	1.34462	0.138903	0.261004	0.00018	down
Lmqn000432	C20H15NO4	1-(sn-Glycero-3-phospho)-1D-myo-inositol	3.48333e+06	264071	1.71667e+06	386825	1.25123	0.00433001	0.0842181	0.492823	down
Lmsn000381	C20H15NO4	D-Maltose*	1.15967e+06	361110	434667	102520	1.20824	0.0641783	0.177786	0.37482	down
pme0519	C34H36O10	D-Sucrose*	4.89667e+06	2.63775e+06	1249000	351714	1.1398	0.136549	0.257619	0.255071	down
mws5038	C20H15NO4	Isomaltulose*	1730000	774403	385000	58283.8	1.27581	0.0941894	0.210011	0.222543	down
mws1333	C20H15NO4	Melibiose*	1.02733e+06	438659	235000	31000	1.23865	0.0880466	0.205279	0.228748	down
mws1080	C20H15NO4	Galactinol*	7130000	4.00124e+06	1.31667e+06	161658	1.17571	0.128	0.247503	0.184666	down
mws0264	C20H15NO4	D-Trehalose*	1.27133e+06	730360	281667	15885	1.13359	0.143412	0.266255	0.221552	down
MWSmce203	C20H15NO4	D-(+)-Cellobiose*	49266.7	25422.5	13333.3	2802.38	1.14124	0.132441	0.25346	0.270636	down
mws1089	C20H15NO4	Sucrose-6-phosphate*	58333.3	30426.5	9	0	1.34753	0.0799835	0.199022	0.000154286	down
pme0500	C34H36O10	D-Melezitose*	19400	7474.62	39300	7917.07	1.11148	0.0341556	0.147375	2.02577	up
pme2125	C34H36O10	Raffinose*	44900	15583	6633.33	350.19	1.31547	0.0510116	0.165079	0.147736	down
pmb2653	C34H36O10	D(+)-Melezitose O-rhamnoside	53266.7	22444.2	21666.7	12017.6	1.02132	0.118967	0.237935	0.406758	down
TXH_vs_CHB
Index	Formula	Compounds	TXH-AG	SD	CHB-AG	SD	VIP	p_value	FDR	Fold_Change	Type
pma0134	C34H36O10	D-(-)-Threose	124167	96768.2	23933.3	3601.85	1.0472	0.214518	0.334576	0.192752	down
pmb0786	C34H36O10	D-Glucosamine	510333	106651	1.25667e+06	35118.8	1.28413	0.00353934	0.0521351	2.46244	up
Zmgn000447	C24H26O11	3-Phospho-D-glyceric acid	260333	81794.5	779000	72020.8	1.26418	0.00126456	0.0366722	2.99232	up
pme3705	C34H36O10	D-Glucoronic acid*	1.68667e+06	449926	4050000	869713	1.20448	0.0249564	0.103839	2.40119	up
mws2104	C20H15NO4	D-Pinitol	11403.3	5845.69	40733.3	8680.05	1.18235	0.0115374	0.078733	3.57205	up
Zmyn000108	C15H14O3	D-Saccharic acid	1230000	160000	2.56667e+06	285715	1.2787	0.00498828	0.0578641	2.08672	up
Hmcn000192	C24H32O5	Sedoheptulose	390333	93087.8	794000	19924.9	1.23364	0.0141105	0.0839323	2.03416	up
mws1090	C20H15NO4	Glucose-1-phosphate*	13130000	3.35823e+06	2.62667e+07	960902	1.22039	0.0153503	0.0858066	2.00051	up
MWSslk110	C20H15NO4	Helecin	50000	36151.5	9	0	1.3208	0.138903	0.249327	0.00018	down
pmb3079	C34H36O10	N-Acetyl-D-glucosamine-1-phosphate	88833.3	11771.7	191000	14000	1.29103	0.000735423	0.0304348	2.15009	up
pme3311	C34H36O10	D-Fructose-1,6-biphosphate*	33366.7	27166.6	107167	35158	1.0546	0.0485997	0.142723	3.21179	up
Lmsn000381	C20H15NO4	D-Maltose*	1.15967e+06	361110	2730000	566304	1.17063	0.0213885	0.0980844	2.35412	up
TXH_vs_JSQ
Index	Formula	Compounds	TXH-AG	SD	JSQ-AG	SD	VIP	p_value	FDR	Fold_Change	Type
pma0134	C34H36O10	D-(-)-Threose	124167	96768.2	12266.7	1450.29	1.13004	0.183083	0.276303	0.0987919	down
MWS4305	C20H15NO4	Erythrose	248000	42320.2	107200	11701.3	1.22476	0.0223386	0.0852515	0.432258	down
Zmyn000230	C15H14O3	2-Dehydro-3-deoxy-L-arabinonate	453333	116079	217000	45000	1.11344	0.0570182	0.13328	0.478676	down
mws1499	C20H15NO4	D-Arabinose*	243000	83192.5	81766.7	1150.36	1.19707	0.0784159	0.155998	0.336488	down
MWSmce199	C20H15NO4	L-Xylose*	213333	99047.1	86033.3	2550.16	1.07496	0.155838	0.24613	0.403281	down
MWS0559	C20H15NO4	1,6-anhydro-β-D-glucose	587333	116629	200000	14000	1.24021	0.0274704	0.094553	0.340522	down
mws4175	C20H15NO4	D-Glucurono-6,3-lactone	692333	250316	216000	51000	1.15085	0.075559	0.152737	0.311988	down
pme2253	C34H36O10	L-Gulono-1,4-Lactone	21233.3	4952.1	10586.7	4120.02	1.00625	0.0476054	0.123308	0.498587	down
mws1164	C20H15NO4	D-Fructose*	1.60667e+07	5.82866e+06	6230000	690000	1.13991	0.097825	0.178297	0.387759	down
mws4170	C20H15NO4	D-Glucose*	1.56667e+07	4.20991e+06	4.66667e+06	135031	1.23232	0.0453867	0.120527	0.297872	down
pmf0138	C34H36O10	D-Mannose*	1.93333e+07	3.06159e+06	8000000	470000	1.24183	0.0214025	0.0832657	0.413793	down
pmf0139	C34H36O10	D-Galactose*	12900000	3.41174e+06	5.29667e+06	105040	1.20125	0.0609039	0.136183	0.410594	down
mws0214	C20H15NO4	D-Sorbitol	73533.3	25600.3	30200	4700	1.13482	0.0947569	0.174062	0.410698	down
pme2237	C34H36O10	Dulcitol	25133.3	6334.3	12403.3	2595	1.10162	0.0576273	0.133712	0.493501	down
pme0534	C34H36O10	Gluconic acid	1535000	733843	423333	35501.2	1.15909	0.119387	0.20482	0.275787	down
Lmsn000954	C20H15NO4	Dambonitol	879333	131001	429000	35000	1.22253	0.0211349	0.0832657	0.48787	down
Zmpn000199	C14H12O3	D-Galactaric acid	1.22667e+06	210792	515000	105000	1.19552	0.0143322	0.0693634	0.419837	down
Zmyn000108	C15H14O3	D-Saccharic acid	1230000	160000	541000	68000	1.22931	0.00880564	0.0541662	0.439837	down
Hmcn000192	C24H32O5	Sedoheptulose	390333	93087.8	157333	7505.55	1.2063	0.0484686	0.124032	0.403074	down
mws4174	C20H15NO4	N-Acetyl-D-mannosamine*	54433.3	15656.4	19700	700	1.20567	0.0612651	0.136388	0.361911	down
pma6455	C34H36O10	Ribulose-5-phosphate	304667	53780.4	108200	11701.3	1.23899	0.0201371	0.0815072	0.355142	down
MWSslk110	C20H15NO4	Helecin	50000	36151.5	9	0	1.26635	0.138903	0.227451	0.00018	down
mws1089	C20H15NO4	Sucrose-6-phosphate*	58333.3	30426.5	221667	110500	1.048	0.115905	0.201808	3.8	up
pme0500	C34H36O10	D-Melezitose*	19400	7474.62	4836.67	735.006	1.19199	0.076336	0.153824	0.249313	down
pme2125	C34H36O10	Raffinose*	44900	15583	11583.3	2525.04	1.18269	0.0623304	0.138386	0.257981	down
pmb2653	C34H36O10	D(+)-Melezitose O-rhamnoside	53266.7	22444.2	13300	2900	1.15447	0.0886399	0.167431	0.249687	down
TXH_vs_LL
Index	Formula	Compounds	TXH-AG	SD	LL-AG	SD	VIP	p_value	FDR	Fold_Change	Type
pma0134	C34H36O10	D-(-)-Threose	124167	96768.2	19500	8150.46	1.12664	0.201124	0.339855	0.157047	down
MWS4305	C20H15NO4	Erythrose	248000	42320.2	95433.3	36229.3	1.25287	0.00954819	0.0927453	0.384812	down
ML10171848	C20H15NO4	D-Arabinono-1,4-lactone	77833.3	22539.2	1251000	345345	1.35518	0.0272596	0.151152	16.0728	up
Zmyn000230	C15H14O3	2-Dehydro-3-deoxy-L-arabinonate	453333	116079	5.02667e+06	603683	1.36232	0.00451538	0.08776	11.0882	up
mws1499	C20H15NO4	D-Arabinose*	243000	83192.5	76733.3	21556.7	1.27056	0.0660822	0.201954	0.315775	down
MWSmce199	C20H15NO4	L-Xylose*	213333	99047.1	84100	24166.3	1.13763	0.145696	0.281725	0.394219	down
mws0213	C20H15NO4	Ribitol	4216.67	1022.56	28000	6710.44	1.34573	0.0233896	0.143828	6.64032	up
MWS0559	C20H15NO4	1,6-anhydro-β-D-glucose	587333	116629	206667	31659.6	1.32872	0.0234825	0.143828	0.351873	down
mws1164	C20H15NO4	D-Fructose*	1.60667e+07	5.82866e+06	6710000	1.4451e+06	1.18746	0.101034	0.239276	0.417635	down
mws4170	C20H15NO4	D-Glucose*	1.56667e+07	4.20991e+06	5.29333e+06	932166	1.30672	0.045059	0.169055	0.337872	down
pmf0138	C34H36O10	D-Mannose*	1.93333e+07	3.06159e+06	8.48333e+06	2.39078e+06	1.27006	0.00970132	0.0927453	0.438793	down
pmf0139	C34H36O10	D-Galactose*	12900000	3.41174e+06	5.19667e+06	1.6181e+06	1.22955	0.0416591	0.169055	0.402842	down
mws0214	C20H15NO4	D-Sorbitol	73533.3	25600.3	33500	11601.3	1.10685	0.096754	0.234858	0.455576	down
pme0534	C34H36O10	Gluconic acid	1535000	733843	605333	76794.1	1.1557	0.158072	0.295374	0.394354	down
Lmsn000954	C20H15NO4	Dambonitol	879333	131001	373333	97438.9	1.25789	0.00726541	0.0927453	0.424564	down
Zmpn000199	C14H12O3	D-Galactaric acid	1.22667e+06	210792	511333	96230.6	1.30331	0.0152385	0.114038	0.416848	down
Zmyn000108	C15H14O3	D-Saccharic acid	1230000	160000	529000	201834	1.23966	0.0104163	0.0927453	0.430081	down
mws4174	C20H15NO4	N-Acetyl-D-mannosamine*	54433.3	15656.4	24200	8935.32	1.1623	0.0580509	0.192671	0.444581	down
MWSslk110	C20H15NO4	Helecin	50000	36151.5	9	0	1.36693	0.138903	0.277208	0.00018	down
Lmqn000351	C20H15NO4	Rutinose	176333	23965.3	79400	35972.6	1.18124	0.0230311	0.143828	0.450284	down
pme0519	C34H36O10	D-Sucrose*	4.89667e+06	2.63775e+06	1.85667e+06	529371	1.01663	0.179894	0.317299	0.37917	down
mws5038	C20H15NO4	Isomaltulose*	1730000	774403	575333	196088	1.17414	0.115199	0.250998	0.332563	down
MWSmce203	C20H15NO4	D-(+)-Cellobiose*	49266.7	25422.5	15466.7	4052.57	1.08947	0.144673	0.281725	0.313938	down
pme2125	C34H36O10	Raffinose*	44900	15583	5563.33	2727.22	1.30707	0.0448588	0.169055	0.123905	down
pmb2653	C34H36O10	D(+)-Melezitose O-rhamnoside	53266.7	22444.2	6373.33	4289.88	1.19288	0.0638449	0.197389	0.11965	down

## Sheet: Table S9
Table S9 Enrichment analysis of phenolic acids among radish landrace taproots
TXH_vs_CBL
Index	Formula	Compounds	TXH-AG	SD	CBL-AG	SD	VIP	p_value	FDR	Fold_Change	Type
mws0628	C20H15NO4	4-Hydroxybenzaldehyde	212333	47690	1410000	353836	1.32227	0.0261106	0.13419	6.6405	up
mws2213	C20H15NO4	Cinnamic acid	142667	24906.5	41766.7	20255.7	1.18974	0.00621254	0.0889843	0.292757	down
mws0921	C20H15NO4	p-Coumaryl alcohol	512000	174502	3.00333e+06	335609	1.31787	0.00142821	0.0739495	5.86589	up
MWSmce283	C20H15NO4	Paroxypropione	15033.3	3758.1	42766.7	16623	1.20156	0.0952155	0.211288	2.84479	up
Lmmn001643	C20H15NO4	2-Hydroxycinnamic acid	3.50333e+06	1.43298e+06	1.90333e+07	1.88237e+06	1.29487	0.000493468	0.0511014	5.43292	up
pme1439	C34H36O10	p-Coumaric acid	315333	95573.7	1.82667e+06	332014	1.31768	0.0108797	0.0928242	5.79281	up
pme3083	C34H36O10	2-(Formylamino)benzoic acid	529000	215843	3170000	324191	1.31143	0.000635288	0.0514996	5.99244	up
Lmgp002595	C20H15NO4	Acetovanillone	119067	44564.7	395667	77796.7	1.2356	0.0109819	0.0928242	3.32307	up
mws0467	C20H15NO4	3-(4-Hydroxyphenyl)-propionic acid	13896.7	9617.55	114067	22181.4	1.28012	0.00760841	0.0893876	8.2082	up
mws0028	C20H15NO4	Vanillic acid	62000	48556.8	191333	102997	1.03407	0.148733	0.271177	3.08602	up
mws1195	C20H15NO4	p-Coumaric acid methyl ester	1.42333e+06	141539	254000	55650.7	1.33565	0.00182019	0.0749303	0.178454	down
mws2212	C20H15NO4	Caffeic acid	1.49133e+07	1.05535e+07	913667	156558	1.28651	0.148359	0.271118	0.0612651	down
mws0093	C20H15NO4	Coniferyl alcohol	1.02667e+06	372872	3.19333e+06	535942	1.24398	0.00639261	0.0889843	3.11039	up
Lmbn004847	C20H15NO4	4-Methoxyphenylpropionic acid	245333	72141.1	878000	191008	1.27686	0.0187954	0.116056	3.5788	up
mws1350	C20H15NO4	Syringaldehyde; 4-Hydroxy-3,5-Dimethoxybenzaldehyde	17880	13304.2	165333	63720.7	1.19253	0.0516556	0.166585	9.24683	up
mws0027	C20H15NO4	Syringic acid	34766.7	17356.4	205667	95615.5	1.25201	0.0859488	0.205279	5.91563	up
MA10107783	C20H15NO4	3-[(1-Carboxyvinyl)oxy]benzoic acid	19730	9905.64	46066.7	17707.2	1.02747	0.106147	0.221815	2.33485	up
mws1212	C20H15NO4	Methyl ferulate	5120000	2.17338e+06	127000	52882	1.3297	0.0576609	0.170726	0.0248047	down
pmb2620	C34H36O10	3,4-Dimethoxycinnamic acid	2.26333e+06	941134	64333.3	30057.3	1.32109	0.0558406	0.16906	0.0284242	down
mws0853	C20H15NO4	Sinapyl alcohol	9050	6001.01	199333	37072	1.30039	0.0108579	0.0928242	22.0258	up
Lmbn004790	C20H15NO4	Methyl 3-(3-hydroxy-4-methoxyphenyl)propanoate	9020	2309.7	163667	27501.5	1.34083	0.00997975	0.0893876	18.1449	up
mws4085	C20H15NO4	Sinapic acid	3473.33	2262.4	41933.3	23459.8	1.22895	0.103538	0.219812	12.0729	up
pmp000087	C24H26O11	2-Feruloyl-sn-glycerol	160000	10816.7	39600	25146	1.20458	0.00658972	0.0889843	0.2475	down
pme3472	C34H36O10	Arbutin	43833.3	14858.1	14733.3	3622.61	1.2212	0.0695658	0.186175	0.336122	down
Lmhn002926	C20H15NO4	p-Coumaroylmalic acid	7.09333e+06	1.98737e+06	21600000	2.86182e+06	1.29109	0.00301179	0.0842181	3.04511	up
Zmhn001926	C24H26O11	1-O-Salicyl-D-glucose	212000	66775.7	98066.7	24662.6	1.16586	0.0839332	0.202898	0.462579	down
Hmtn001302	C24H32O5	Glucosyloxybenzoic acid	220000	83018.1	96666.7	29940.7	1.09704	0.110778	0.227373	0.439394	down
Zmhn000892	C24H26O11	4-O-Glucosyl-3,4-dihydroxybenzyl alcohol	194333	65363.1	72600	5467.17	1.25007	0.0831378	0.202898	0.373585	down
pmb0751	C34H36O10	Trans-5-O-(p-Coumaroyl)shikimate	693000	345119	111333	8144.53	1.27534	0.099963	0.217676	0.160654	down
Zmhn002301	C24H26O11	p-Coumaric acid-4-O-glucoside	1.09267e+06	541037	371667	68252	1.1189	0.14526	0.268448	0.340146	down
Lmmn003663	C20H15NO4	5-Glucosyloxy-2-Hydroxybenzoic acid methyl ester	569000	276462	32300	17460.5	1.2853	0.0776358	0.197385	0.0567663	down
Lmtn002565	C20H15NO4	1-O-Vanilloyl-D-Glucose	9	0	74900	1609.35	1.35159	0.000153893	0.044206	8322.22	up
Smhn002346	C24H26O11	2,4,6-trihydroxy-acetophenone-6-O-b-D-glucopyranoside	1.50333e+07	2.45425e+06	2160000	816149	1.31155	0.0069698	0.0889843	0.143681	down
pmn001517	C24H26O11	3,4,5-Trimethoxyphenyl-1-O-Glucoside	30600000	3.46987e+06	4440000	1.71869e+06	1.31447	0.00150784	0.0739637	0.145098	down
Lmsn002548	C20H15NO4	1-O-Caffeoyl-β-D-glucose	9	0	191133	111622	1.34553	0.097373	0.214037	21237	up
Jmwn002620	C24H32O5	Vanillic Acid-4-O-Glucuronide	9	0	191433	115625	1.34762	0.103141	0.219812	21270.4	up
pmn001420	C24H26O11	1-O-[(E)-Caffeoyl]-D-glucose	634000	228672	86200	34470.1	1.29855	0.0505967	0.164532	0.135962	down
mws0906	C20H15NO4	Coniferyl alcohol-4-O-glucoside (Coniferin)	3280000	1.6709e+06	35533.3	11135.7	1.33535	0.0781745	0.197449	0.0108333	down
Lmtn000940	C20H15NO4	1-O-(3,4-Dihydroxy-5-methoxy-benzoyl)-glucoside	306667	108744	9	0	1.35066	0.0394525	0.153207	2.93478e-05	down
Zmhn002422	C24H26O11	1-O-Feruloyl-D-Glucose*	8020000	992018	633667	150314	1.34257	0.00512484	0.0884509	0.0790108	down
Zmhn002334	C24H26O11	6-O-Feruloyl-D-glucose*	794667	259032	73633.3	11607	1.33261	0.0401869	0.154132	0.0926594	down
pmb3107	C34H36O10	Glucosyringic Acid	45766.7	14400.1	22633.3	9880.45	1.02679	0.0920374	0.207195	0.494538	down
pmb0108	C34H36O10	Feruloyl syringic acid	132000	23579.7	12700	3984.97	1.33286	0.0110552	0.0928242	0.0962121	down
Zmhn002227	C24H26O11	Sinapoyl-4-O-glucoside*	12546.7	6717.93	93466.7	39179.8	1.25241	0.0661245	0.180275	7.44952	up
HJN003	C32H36O8	1-O-Sinapoyl-D-glucose*	16653.3	15986.2	124400	62332	1.1884	0.0876215	0.205279	7.46998	up
Xmyn004302	C24H26O11	Ginkgoside A	4.74667e+07	4.85833e+06	9	0	1.35157	0.00347382	0.0842181	1.89607e-07	down
pmb2654	C34H36O10	Anthranilate-1-O-Sophoroside	1.31067e+06	585492	275667	41476.9	1.24323	0.091429	0.207195	0.210326	down
pmn001458	C24H26O11	Sibiricose A5	433667	230899	16700	1389.24	1.31247	0.0888051	0.205279	0.0385088	down
Lmsp003655	C20H15NO4	Dehydrodiconiferyl alcohol-gamma'-O-glucoside	5850000	862380	1112000	312077	1.31917	0.00570677	0.0889843	0.190085	down
pmn001710	C24H26O11	Rosmarinic acid-3'-O-glucoside	47533.3	3647.37	276000	89033.7	1.32062	0.0468616	0.159982	5.80645	up
Lmjp003731	C20H15NO4	3,4-O-Dicaffeoylquinic Acid Methyl Ester	9950	4886.3	9	0	1.34587	0.0719503	0.188895	0.000904523	down
Lmjp003822	C20H15NO4	3,5-O-Dicaffeoylquinic Acid Methyl Ester	18900	7135.83	9	0	1.34836	0.0444169	0.158766	0.00047619	down
TXH_vs_CHB
Index	Formula	Compounds	TXH-AG	SD	CHB-AG	SD	VIP	p_value	FDR	Fold_Change	Type
pmb0069	C34H36O10	Benzamide	16676.7	6334.95	9	0	1.32468	0.0449317	0.137488	0.000539676	down
mws1336	C20H15NO4	4-Aminobenzoic acid	147300	192944	9503.33	5101.69	1.05273	0.341609	0.45223	0.0645169	down
mws1078	C20H15NO4	Anthranilic Acid	181600	205475	24300	5144.9	1.00892	0.315996	0.426848	0.133811	down
Lmgn001670	C20H15NO4	Salicylic acid	1.95333e+06	855005	388000	68286.2	1.26193	0.0857854	0.187488	0.198635	down
Lmbn001981	C20H15NO4	2,5-Dihydroxybenzaldehyde	1.61667e+06	705502	363333	25006.7	1.26125	0.0911888	0.193204	0.224742	down
mws0749	C20H15NO4	4-Hydroxybenzoic acid	2.71667e+06	1.11393e+06	578667	67574.7	1.26911	0.0792704	0.184368	0.213006	down
Hmgn001653	C24H32O5	Protocatechualdehyde	1650000	705479	388333	61174.6	1.25112	0.0892348	0.191189	0.235354	down
mws2213	C20H15NO4	Cinnamic acid	142667	24906.5	3256.67	620.108	1.323	0.0104365	0.0739321	0.0228271	down
Lmmn001643	C20H15NO4	2-Hydroxycinnamic acid	3.50333e+06	1.43298e+06	1.43333e+07	3.17857e+06	1.23133	0.0152431	0.0857748	4.09134	up
pme1439	C34H36O10	p-Coumaric acid	315333	95573.7	1490000	284781	1.28158	0.012204	0.0826668	4.72516	up
pme3083	C34H36O10	2-(Formylamino)benzoic acid	529000	215843	2100000	535070	1.23655	0.0240201	0.102959	3.96975	up
mws0467	C20H15NO4	3-(4-Hydroxyphenyl)-propionic acid	13896.7	9617.55	72733.3	28358.8	1.18528	0.0571466	0.155712	5.23387	up
mws1195	C20H15NO4	p-Coumaric acid methyl ester	1.42333e+06	141539	468333	95552.8	1.29273	0.00117963	0.0364899	0.32904	down
mws2212	C20H15NO4	Caffeic acid	1.49133e+07	1.05535e+07	227667	50639.2	1.29771	0.137506	0.247546	0.015266	down
Lmbn004847	C20H15NO4	4-Methoxyphenylpropionic acid	245333	72141.1	529333	117577	1.15663	0.0319597	0.119898	2.15761	up
mws1350	C20H15NO4	Syringaldehyde; 4-Hydroxy-3,5-Dimethoxybenzaldehyde	17880	13304.2	89933.3	13535.6	1.10753	0.00277145	0.0461582	5.02983	up
Hmmn004283	C24H32O5	Dihydroferulic Acid	138000	20074.9	65966.7	14031.9	1.22819	0.00940218	0.0689082	0.478019	down
mws1212	C20H15NO4	Methyl ferulate	5120000	2.17338e+06	191333	5507.57	1.31126	0.0591264	0.156769	0.0373698	down
pmb2620	C34H36O10	3,4-Dimethoxycinnamic acid	2.26333e+06	941134	90633.3	8068.66	1.31059	0.0572174	0.155712	0.0400442	down
pme3443	C34H36O10	Sinapinaldehyde	46266.7	38858.9	185000	42790.2	1.11392	0.0144498	0.0843084	3.99856	up
mws0853	C20H15NO4	Sinapyl alcohol	9050	6001.01	375333	101943	1.28961	0.0245287	0.103839	41.4733	up
Lmbn004790	C20H15NO4	Methyl 3-(3-hydroxy-4-methoxyphenyl)propanoate	9020	2309.7	330333	68156.7	1.3196	0.0145867	0.0843084	36.6223	up
mws4085	C20H15NO4	Sinapic acid	3473.33	2262.4	44933.3	10184.5	1.23806	0.0159019	0.0876023	12.9367	up
mws2105	C20H15NO4	Benzyl salicylate	148333	29280.3	57933.3	40389.3	1.06524	0.0396081	0.129911	0.390562	down
pme3472	C34H36O10	Arbutin	43833.3	14858.1	6946.67	1165.18	1.28739	0.0492632	0.143762	0.158479	down
Lmhn002926	C20H15NO4	p-Coumaroylmalic acid	7.09333e+06	1.98737e+06	1.87667e+07	6.55312e+06	1.15931	0.0802603	0.18574	2.64568	up
Zmhn001358	C24H26O11	4-O-Glucosyl-4-hydroxybenzoic acid	2.87333e+06	825853	589200	659823	1.02337	0.021859	0.0989884	0.205058	down
mws2367	C20H15NO4	Salidroside	587667	158001	100167	107503	1.06563	0.0152509	0.0857748	0.170448	down
Zmhn000892	C24H26O11	4-O-Glucosyl-3,4-dihydroxybenzyl alcohol	194333	65363.1	40566.7	6294.71	1.28023	0.0540577	0.151858	0.208748	down
Lmhn003074	C20H15NO4	Feruloylmalic acid	1.63333e+07	2.05508e+06	6.72333e+06	842279	1.29351	0.00741721	0.0650715	0.411633	down
pmb0751	C34H36O10	Trans-5-O-(p-Coumaroyl)shikimate	693000	345119	57733.3	19386.9	1.26781	0.0854328	0.187488	0.0833093	down
Lmsn000363	C20H15NO4	Raspberryketone glucoside	12200000	1400000	27800000	1.253e+06	1.30717	0.000146781	0.027277	2.27869	up
Lmmn003663	C20H15NO4	5-Glucosyloxy-2-Hydroxybenzoic acid methyl ester	569000	276462	9886.67	4534.15	1.30158	0.0726815	0.17703	0.0173755	down
Smhn002346	C24H26O11	2,4,6-trihydroxy-acetophenone-6-O-b-D-glucopyranoside	1.50333e+07	2.45425e+06	1.96667e+06	136504	1.32105	0.0113662	0.0787152	0.13082	down
pmn001517	C24H26O11	3,4,5-Trimethoxyphenyl-1-O-Glucoside	30600000	3.46987e+06	3940000	229129	1.32446	0.00543639	0.058284	0.128758	down
pma0149	C34H36O10	Sinapoyl malate	19666.7	2657.69	5766.67	889.401	1.30252	0.00697569	0.062849	0.29322	down
pmn001420	C24H26O11	1-O-[(E)-Caffeoyl]-D-glucose	634000	228672	40600	1769.18	1.31329	0.0460966	0.138205	0.0640379	down
mws0906	C20H15NO4	Coniferyl alcohol-4-O-glucoside (Coniferin)	3280000	1.6709e+06	1566	2696.8	1.23665	0.0767497	0.182158	0.000477439	down
Zmln000899	C14H12O3	Syringaldehyde-4-O-glucoside	483667	285255	16500	4233.2	1.29522	0.105025	0.210049	0.0341144	down
Lmmn000774	C20H15NO4	Dihydrocaffeoylglucose	506333	331449	15300	6750.56	1.28229	0.124146	0.232918	0.0302172	down
Lmtn000940	C20H15NO4	1-O-(3,4-Dihydroxy-5-methoxy-benzoyl)-glucoside	306667	108744	9	0	1.32624	0.0394525	0.129911	2.93478e-05	down
mws0178	C20H15NO4	Chlorogenic acid (3-O-Caffeoylquinic acid)*	23366.7	5140.36	3879.67	4533.22	1.10213	0.00822342	0.0655316	0.166034	down
Zmhn002422	C24H26O11	1-O-Feruloyl-D-Glucose*	8020000	992018	1128000	307200	1.30879	0.00385582	0.0529758	0.140648	down
pmb0108	C34H36O10	Feruloyl syringic acid	132000	23579.7	17900	3278.72	1.31318	0.0126727	0.0827612	0.135606	down
Xmyn004302	C24H26O11	Ginkgoside A	4.74667e+07	4.85833e+06	9	0	1.32707	0.00347382	0.0519952	1.89607e-07	down
pmn001458	C24H26O11	Sibiricose A5	433667	230899	28566.7	3073	1.27207	0.0933465	0.195812	0.0658724	down
Lmsp003655	C20H15NO4	Dehydrodiconiferyl alcohol-gamma'-O-glucoside	5850000	862380	386333	16258.3	1.32482	0.0081848	0.0655316	0.0660399	down
Lmjp003731	C20H15NO4	3,4-O-Dicaffeoylquinic Acid Methyl Ester	9950	4886.3	9	0	1.32147	0.0719503	0.17571	0.000904523	down
Lmjp003822	C20H15NO4	3,5-O-Dicaffeoylquinic Acid Methyl Ester	18900	7135.83	9	0	1.32411	0.0444169	0.137488	0.00047619	down
TXH_vs_JSQ
Index	Formula	Compounds	TXH-AG	SD	JSQ-AG	SD	VIP	p_value	FDR	Fold_Change	Type
Lmgn001670	C20H15NO4	Salicylic acid	1.95333e+06	855005	199667	2516.61	1.24295	0.0709098	0.146037	0.102218	down
Lmbn001981	C20H15NO4	2,5-Dihydroxybenzaldehyde	1.61667e+06	705502	162667	28501.5	1.23943	0.0700693	0.145913	0.100619	down
mws0749	C20H15NO4	4-Hydroxybenzoic acid	2.71667e+06	1.11393e+06	313000	12000	1.24294	0.0647002	0.140359	0.115215	down
Hmgn001653	C24H32O5	Protocatechualdehyde	1650000	705479	155000	11000	1.24464	0.0668335	0.141236	0.0939394	down
mws2213	C20H15NO4	Cinnamic acid	142667	24906.5	10826.7	3560.07	1.25341	0.0104968	0.0598172	0.0758879	down
mws0921	C20H15NO4	p-Coumaryl alcohol	512000	174502	108033	31950	1.20425	0.0527395	0.12714	0.211003	down
pmb0142	C34H36O10	Caffeic aldehyde	9	0	67400	15000	1.27141	0.0161161	0.0742292	7488.89	up
NK10253223	C34H36O10	2-Amino-3-methoxybenzoic acid	383000	39153.5	106433	34352	1.21893	0.000840012	0.025511	0.277894	down
mws1195	C20H15NO4	p-Coumaric acid methyl ester	1.42333e+06	141539	69100	9800	1.26933	0.00349142	0.0388628	0.048548	down
mws2212	C20H15NO4	Caffeic acid	1.49133e+07	1.05535e+07	200333	48500.9	1.24311	0.137096	0.224885	0.0134332	down
mws1212	C20H15NO4	Methyl ferulate	5120000	2.17338e+06	78566.7	2550.16	1.26108	0.0567298	0.132938	0.0153451	down
pmb2620	C34H36O10	3,4-Dimethoxycinnamic acid	2.26333e+06	941134	39633.3	152.753	1.26083	0.054842	0.130145	0.017511	down
mws0853	C20H15NO4	Sinapyl alcohol	9050	6001.01	51266.7	2450.17	1.14466	0.00259316	0.035656	5.66483	up
Lmbn004790	C20H15NO4	Methyl 3-(3-hydroxy-4-methoxyphenyl)propanoate	9020	2309.7	40200	4300	1.23774	0.00143294	0.0289357	4.45676	up
mws4085	C20H15NO4	Sinapic acid	3473.33	2262.4	14613.3	5180.01	1.05299	0.0483111	0.124032	4.20729	up
mws2105	C20H15NO4	Benzyl salicylate	148333	29280.3	62966.7	12950	1.18018	0.0229995	0.0863637	0.424494	down
pmp000087	C24H26O11	2-Feruloyl-sn-glycerol	160000	10816.7	25666.7	1750.24	1.2699	0.00172139	0.0296576	0.160417	down
pme3472	C34H36O10	Arbutin	43833.3	14858.1	4820	1020	1.24124	0.0445132	0.119597	0.109962	down
Zmhn001358	C24H26O11	4-O-Glucosyl-4-hydroxybenzoic acid	2.87333e+06	825853	212667	102500	1.2316	0.0290591	0.0968301	0.0740139	down
Zmhn001926	C24H26O11	1-O-Salicyl-D-glucose	212000	66775.7	1.60933e+06	1.071e+06	1.12266	0.151797	0.241378	7.59119	up
Hmtn001302	C24H32O5	Glucosyloxybenzoic acid	220000	83018.1	1.54333e+06	1.025e+06	1.10456	0.153982	0.244022	7.01515	up
mws2367	C20H15NO4	Salidroside	587667	158001	45033.3	18650	1.24102	0.0257599	0.0917227	0.0766307	down
Zmhn000892	C24H26O11	4-O-Glucosyl-3,4-dihydroxybenzyl alcohol	194333	65363.1	30500	1200	1.24432	0.0491319	0.124494	0.156947	down
pmb0751	C34H36O10	Trans-5-O-(p-Coumaroyl)shikimate	693000	345119	55366.7	18250	1.22546	0.0849278	0.16294	0.0798942	down
Zmhn002301	C24H26O11	p-Coumaric acid-4-O-glucoside	1.09267e+06	541037	53966.7	7550.06	1.24292	0.0797387	0.157623	0.0493899	down
Lmmn003663	C20H15NO4	5-Glucosyloxy-2-Hydroxybenzoic acid methyl ester	569000	276462	69800	21900	1.21071	0.0879135	0.166395	0.122671	down
Lmtn002565	C20H15NO4	1-O-Vanilloyl-D-Glucose	9	0	20100	1700	1.272	0.00237806	0.0347564	2233.33	up
Smhn002346	C24H26O11	2,4,6-trihydroxy-acetophenone-6-O-b-D-glucopyranoside	1.50333e+07	2.45425e+06	4.74667e+06	795005	1.23834	0.0120798	0.0652865	0.315743	down
pmn001517	C24H26O11	3,4,5-Trimethoxyphenyl-1-O-Glucoside	30600000	3.46987e+06	9.85667e+06	1.93505e+06	1.24103	0.0023947	0.0347564	0.322113	down
pma0149	C34H36O10	Sinapoyl malate	19666.7	2657.69	733000	100000	1.26889	0.00645744	0.0493676	37.2712	up
Jmwn002620	C24H32O5	Vanillic Acid-4-O-Glucuronide	9	0	129667	15502.7	1.27218	0.00473157	0.0434981	14407.4	up
pmn001420	C24H26O11	1-O-[(E)-Caffeoyl]-D-glucose	634000	228672	9	0	1.27103	0.0407337	0.115105	1.41956e-05	down
Zmln000899	C14H12O3	Syringaldehyde-4-O-glucoside	483667	285255	1620000	250000	1.12678	0.00687799	0.0493676	3.34941	up
Lmmn000774	C20H15NO4	Dihydrocaffeoylglucose	506333	331449	1290000	130000	1.03581	0.0405978	0.115105	2.54773	up
Lmtn000940	C20H15NO4	1-O-(3,4-Dihydroxy-5-methoxy-benzoyl)-glucoside	306667	108744	9	0	1.27079	0.0394525	0.114642	2.93478e-05	down
Zmhn002422	C24H26O11	1-O-Feruloyl-D-Glucose*	8020000	992018	102033	10950	1.27088	0.00518718	0.0453272	0.0127224	down
Zmhn002334	C24H26O11	6-O-Feruloyl-D-glucose*	794667	259032	7956.33	7945.5	1.03581	0.0341831	0.105564	0.0100122	down
pmb0108	C34H36O10	Feruloyl syringic acid	132000	23579.7	20433.3	5050.08	1.24965	0.0117229	0.0642043	0.154798	down
Lmwp011196	C20H15NO4	Bis(2-ethylhexyl)phthalate	1.20333e+07	1.92959e+06	4.17667e+06	215019	1.25226	0.0185028	0.0792161	0.347091	down
Xmyn004302	C24H26O11	Ginkgoside A	4.74667e+07	4.85833e+06	9	0	1.27211	0.00347382	0.0388628	1.89607e-07	down
pmn001458	C24H26O11	Sibiricose A5	433667	230899	25900	8000	1.21004	0.092142	0.170599	0.0597233	down
Lmsp003655	C20H15NO4	Dehydrodiconiferyl alcohol-gamma'-O-glucoside	5850000	862380	161333	37501.1	1.26625	0.00748553	0.0521816	0.0275783	down
pmn001710	C24H26O11	Rosmarinic acid-3'-O-glucoside	47533.3	3647.37	570000	37000	1.27072	0.00152572	0.0289357	11.9916	up
Lmjp003731	C20H15NO4	3,4-O-Dicaffeoylquinic Acid Methyl Ester	9950	4886.3	9	0	1.26806	0.0719503	0.147207	0.000904523	down
Lmjp003822	C20H15NO4	3,5-O-Dicaffeoylquinic Acid Methyl Ester	18900	7135.83	9	0	1.26997	0.0444169	0.119597	0.00047619	down
TXH_vs_LL
Index	Formula	Compounds	TXH-AG	SD	LL-AG	SD	VIP	p_value	FDR	Fold_Change	Type
mws1336	C20H15NO4	4-Aminobenzoic acid	147300	192944	9110	10152.7	1.07417	0.340492	0.477721	0.0618466	down
Lmgn001670	C20H15NO4	Salicylic acid	1.95333e+06	855005	470333	72231.1	1.28946	0.094199	0.232909	0.240785	down
Lmbn001981	C20H15NO4	2,5-Dihydroxybenzaldehyde	1.61667e+06	705502	345000	33421.5	1.30868	0.088768	0.228331	0.213402	down
mws0749	C20H15NO4	4-Hydroxybenzoic acid	2.71667e+06	1.11393e+06	527667	63885.3	1.32026	0.0760648	0.212338	0.194233	down
Hmgn001653	C24H32O5	Protocatechualdehyde	1650000	705479	296000	33645.2	1.31956	0.0794781	0.215557	0.179394	down
mws2213	C20H15NO4	Cinnamic acid	142667	24906.5	1950	331.813	1.37077	0.0102717	0.0927453	0.0136682	down
mws0921	C20H15NO4	p-Coumaryl alcohol	512000	174502	1.45667e+06	444672	1.23174	0.0516877	0.179261	2.84505	up
Lmmn001643	C20H15NO4	2-Hydroxycinnamic acid	3.50333e+06	1.43298e+06	627333	236441	1.28787	0.0700467	0.207454	0.179068	down
pme1439	C34H36O10	p-Coumaric acid	315333	95573.7	89200	19298.4	1.30316	0.0497463	0.177173	0.282875	down
pme3083	C34H36O10	2-(Formylamino)benzoic acid	529000	215843	118733	39643.6	1.28583	0.0766541	0.212338	0.224449	down
Lmgp002595	C20H15NO4	Acetovanillone	119067	44564.7	271000	74746.2	1.13084	0.0507849	0.179261	2.27604	up
mws0467	C20H15NO4	3-(4-Hydroxyphenyl)-propionic acid	13896.7	9617.55	2403.33	512.868	1.24834	0.173971	0.312663	0.172943	down
mws1195	C20H15NO4	p-Coumaric acid methyl ester	1.42333e+06	141539	68100	35479.7	1.35319	0.00227527	0.0702301	0.0478454	down
mws0009	C20H15NO4	Coniferaldehyde	65700	35480.6	13066.7	4593.84	1.21297	0.121636	0.257891	0.198884	down
mws2212	C20H15NO4	Caffeic acid	1.49133e+07	1.05535e+07	130100	37852.7	1.34626	0.13605	0.273875	0.00872374	down
mws0093	C20H15NO4	Coniferyl alcohol	1.02667e+06	372872	438667	194330	1.09956	0.0936513	0.232877	0.427273	down
Lmbn004847	C20H15NO4	4-Methoxyphenylpropionic acid	245333	72141.1	118033	39114	1.12984	0.0724683	0.209705	0.481114	down
mws0014	C20H15NO4	Ferulic acid*	4.38667e+06	2.61546e+06	259333	109098	1.30842	0.111589	0.247004	0.0591185	down
pme0422	C34H36O10	Isoferulic Acid*	4.29667e+06	3.16179e+06	245000	98015.3	1.29338	0.15652	0.29399	0.0570209	down
Hmmn004283	C24H32O5	Dihydroferulic Acid	138000	20074.9	9	0	1.37407	0.00698097	0.0927453	6.52174e-05	down
MA10107783	C20H15NO4	3-[(1-Carboxyvinyl)oxy]benzoic acid	19730	9905.64	48700	5071.49	1.15075	0.0206582	0.132844	2.46832	up
mws1212	C20H15NO4	Methyl ferulate	5120000	2.17338e+06	13800	1442.22	1.3682	0.0554166	0.186603	0.00269531	down
pmb2620	C34H36O10	3,4-Dimethoxycinnamic acid	2.26333e+06	941134	8143.33	1461.59	1.36646	0.0534405	0.182605	0.00359794	down
mws0853	C20H15NO4	Sinapyl alcohol	9050	6001.01	60033.3	7600.22	1.25286	0.00102148	0.0623533	6.63352	up
Lmbn004790	C20H15NO4	Methyl 3-(3-hydroxy-4-methoxyphenyl)propanoate	9020	2309.7	53200	556.776	1.35211	0.000504994	0.0433579	5.898	up
Lmhn003240	C20H15NO4	Benzoylmalic acid	2070000	1.42503e+06	27500	6780.12	1.34733	0.131092	0.270359	0.013285	down
pmp000087	C24H26O11	2-Feruloyl-sn-glycerol	160000	10816.7	19700	9822.93	1.33242	8.16082e-05	0.0125949	0.123125	down
Lmhn002926	C20H15NO4	p-Coumaroylmalic acid	7.09333e+06	1.98737e+06	32666.7	12060.4	1.36975	0.0254028	0.147019	0.00460526	down
Zmhn001358	C24H26O11	4-O-Glucosyl-4-hydroxybenzoic acid	2.87333e+06	825853	394667	29938.8	1.34848	0.0349193	0.159168	0.137355	down
mws2367	C20H15NO4	Salidroside	587667	158001	91866.7	4384.44	1.3507	0.0321401	0.159168	0.156324	down
Zmhn000892	C24H26O11	4-O-Glucosyl-3,4-dihydroxybenzyl alcohol	194333	65363.1	42500	13457	1.29467	0.0513995	0.179261	0.218696	down
Lmhn003074	C20H15NO4	Feruloylmalic acid	1.63333e+07	2.05508e+06	29100	9395.21	1.36992	0.00525336	0.0884475	0.00178163	down
pmb0751	C34H36O10	Trans-5-O-(p-Coumaroyl)shikimate	693000	345119	13013.3	3974.74	1.35396	0.076163	0.212338	0.0187783	down
Zmhn002301	C24H26O11	p-Coumaric acid-4-O-glucoside	1.09267e+06	541037	21200	7518.64	1.34959	0.075465	0.212338	0.0194021	down
Lmsn000363	C20H15NO4	Raspberryketone glucoside	12200000	1400000	4410000	1.96731e+06	1.2379	0.00677279	0.0927453	0.361475	down
Lmmn003663	C20H15NO4	5-Glucosyloxy-2-Hydroxybenzoic acid methyl ester	569000	276462	2.27333e+06	215484	1.28332	0.00139764	0.0627536	3.99531	up
Smhn002346	C24H26O11	2,4,6-trihydroxy-acetophenone-6-O-b-D-glucopyranoside	1.50333e+07	2.45425e+06	2.67667e+06	667108	1.34638	0.00901413	0.0927453	0.178049	down
pmn001517	C24H26O11	3,4,5-Trimethoxyphenyl-1-O-Glucoside	30600000	3.46987e+06	5490000	1.33132e+06	1.35187	0.00265622	0.0729201	0.179412	down
pma0149	C34H36O10	Sinapoyl malate	19666.7	2657.69	60600	26220.4	1.20366	0.112422	0.247004	3.08136	up
Lmsn002548	C20H15NO4	1-O-Caffeoyl-β-D-glucose	9	0	270333	8504.9	1.37418	0.000329786	0.0339313	30037	up
Jmwn002620	C24H32O5	Vanillic Acid-4-O-Glucuronide	9	0	277000	45902.1	1.37365	0.00903022	0.0927453	30777.8	up
pmn001420	C24H26O11	1-O-[(E)-Caffeoyl]-D-glucose	634000	228672	1032.67	1773.04	1.25691	0.0408503	0.168872	0.00162881	down
mws0906	C20H15NO4	Coniferyl alcohol-4-O-glucoside (Coniferin)	3280000	1.6709e+06	9	0	1.37232	0.0766854	0.212338	2.7439e-06	down
Lmtn000940	C20H15NO4	1-O-(3,4-Dihydroxy-5-methoxy-benzoyl)-glucoside	306667	108744	65333.3	30061.7	1.23474	0.0527263	0.181504	0.213043	down
Zmhn002422	C24H26O11	1-O-Feruloyl-D-Glucose*	8020000	992018	50133.3	26298	1.36052	0.0050997	0.08776	0.00625104	down
Zmhn002334	C24H26O11	6-O-Feruloyl-D-glucose*	794667	259032	8376.67	5275.1	1.35437	0.0342772	0.159168	0.0105411	down
pmb0108	C34H36O10	Feruloyl syringic acid	132000	23579.7	21666.7	7700.22	1.33117	0.00927951	0.0927453	0.164141	down
pmb2654	C34H36O10	Anthranilate-1-O-Sophoroside	1.31067e+06	585492	417000	158000	1.14678	0.109614	0.247004	0.318159	down
pmn001458	C24H26O11	Sibiricose A5	433667	230899	22300	4531	1.31964	0.0908659	0.228808	0.051422	down
Lmsp003655	C20H15NO4	Dehydrodiconiferyl alcohol-gamma'-O-glucoside	5850000	862380	462667	62978.8	1.3682	0.00816972	0.0927453	0.0790883	down
pmn001710	C24H26O11	Rosmarinic acid-3'-O-glucoside	47533.3	3647.37	95166.7	32668.4	1.18696	0.125768	0.264684	2.0021	up
TXH_vs_MSH
Index	Formula	Compounds	TXH-AG	SD	MSH-AG	SD	VIP	p_value	FDR	Fold_Change	Type
pmb0069	C34H36O10	Benzamide	16676.7	6334.95	9	0	1.37589	0.0449317	0.155378	0.000539676	down
mws0628	C20H15NO4	4-Hydroxybenzaldehyde	212333	47690	452667	124949	1.22699	0.0648048	0.190917	2.13187	up
mws2213	C20H15NO4	Cinnamic acid	142667	24906.5	52033.3	20386.6	1.26964	0.00900751	0.0971973	0.36472	down
Lmmn001643	C20H15NO4	2-Hydroxycinnamic acid	3.50333e+06	1.43298e+06	2.44667e+07	2.08167e+06	1.32924	0.000285308	0.0529532	6.98382	up
pme1439	C34H36O10	p-Coumaric acid	315333	95573.7	2.31667e+06	357258	1.34844	0.00717582	0.0922008	7.34672	up
pme3083	C34H36O10	2-(Formylamino)benzoic acid	529000	215843	3.72333e+06	539846	1.336	0.00418486	0.0802427	7.03844	up
mws0467	C20H15NO4	3-(4-Hydroxyphenyl)-propionic acid	13896.7	9617.55	145000	26627.1	1.31225	0.00747807	0.0922008	10.4342	up
mws1195	C20H15NO4	p-Coumaric acid methyl ester	1.42333e+06	141539	354000	55506.8	1.36354	0.0023002	0.0687814	0.248712	down
mws2212	C20H15NO4	Caffeic acid	1.49133e+07	1.05535e+07	556333	60119.3	1.32914	0.142574	0.27861	0.0373044	down
mws0093	C20H15NO4	Coniferyl alcohol	1.02667e+06	372872	3000000	606053	1.25338	0.0135258	0.113081	2.92208	up
Lmbn004847	C20H15NO4	4-Methoxyphenylpropionic acid	245333	72141.1	829000	183322	1.29947	0.0200803	0.128157	3.37908	up
mws1350	C20H15NO4	Syringaldehyde; 4-Hydroxy-3,5-Dimethoxybenzaldehyde	17880	13304.2	73833.3	4536.89	1.10561	0.0115104	0.104176	4.12938	up
Hmmn004283	C24H32O5	Dihydroferulic Acid	138000	20074.9	48933.3	7946.28	1.33753	0.00880225	0.0960999	0.354589	down
mws0027	C20H15NO4	Syringic acid	34766.7	17356.4	99533.3	30591.7	1.16343	0.0461322	0.157392	2.8629	up
mws1212	C20H15NO4	Methyl ferulate	5120000	2.17338e+06	57466.7	12123.3	1.36634	0.056293	0.177084	0.011224	down
pmb2620	C34H36O10	3,4-Dimethoxycinnamic acid	2.26333e+06	941134	32133.3	4966.22	1.36642	0.0544997	0.174476	0.0141973	down
mws0853	C20H15NO4	Sinapyl alcohol	9050	6001.01	91100	16000.9	1.28569	0.00650029	0.0922008	10.0663	up
Lmbn004790	C20H15NO4	Methyl 3-(3-hydroxy-4-methoxyphenyl)propanoate	9020	2309.7	80733.3	26213.4	1.34797	0.040832	0.150049	8.95048	up
mws4085	C20H15NO4	Sinapic acid	3473.33	2262.4	20066.7	7729.38	1.18826	0.0555699	0.176003	5.77735	up
mws2105	C20H15NO4	Benzyl salicylate	148333	29280.3	71333.3	14980.8	1.24787	0.027369	0.137631	0.480899	down
Lmhn003240	C20H15NO4	Benzoylmalic acid	2070000	1.42503e+06	6070000	1.21655e+06	1.15377	0.0217919	0.132821	2.93237	up
pmp000087	C24H26O11	2-Feruloyl-sn-glycerol	160000	10816.7	15100	4500	1.36739	0.000457156	0.0652862	0.094375	down
Lmhn002926	C20H15NO4	p-Coumaroylmalic acid	7.09333e+06	1.98737e+06	3.01667e+07	1.84481e+06	1.34407	0.000127842	0.0395459	4.25282	up
Zmhn001358	C24H26O11	4-O-Glucosyl-4-hydroxybenzoic acid	2.87333e+06	825853	1.34333e+06	55075.7	1.2309	0.0842821	0.214295	0.467517	down
Zmhn000892	C24H26O11	4-O-Glucosyl-3,4-dihydroxybenzyl alcohol	194333	65363.1	61333.3	4150.1	1.30206	0.0713551	0.200053	0.315609	down
Lmhn003074	C20H15NO4	Feruloylmalic acid	1.63333e+07	2.05508e+06	5650000	321870	1.36161	0.0106668	0.100443	0.345918	down
pmn001367	C34H36O10	Protocatechuic acid-4-O-glucoside	10080000	4.53739e+06	4.58667e+06	273008	1.07261	0.170477	0.309236	0.455026	down
pmb0751	C34H36O10	Trans-5-O-(p-Coumaroyl)shikimate	693000	345119	321667	50123.2	1.03752	0.201304	0.346587	0.464165	down
Zmhn002301	C24H26O11	p-Coumaric acid-4-O-glucoside	1.09267e+06	541037	382333	97700.2	1.12626	0.146858	0.283335	0.349908	down
Lmtn002565	C20H15NO4	1-O-Vanilloyl-D-Glucose	9	0	23566.7	3286.84	1.37968	0.00642643	0.0922008	2618.52	up
Lmsn002548	C20H15NO4	1-O-Caffeoyl-β-D-glucose	9	0	115733	55404.1	1.37882	0.0686311	0.195391	12859.3	up
Jmwn002620	C24H32O5	Vanillic Acid-4-O-Glucuronide	9	0	107200	50810.6	1.3788	0.0674126	0.195391	11911.1	up
pmn001420	C24H26O11	1-O-[(E)-Caffeoyl]-D-glucose	634000	228672	83133.3	6150.07	1.34906	0.0528249	0.17033	0.131125	down
mws0906	C20H15NO4	Coniferyl alcohol-4-O-glucoside (Coniferin)	3280000	1.6709e+06	9	0	1.37757	0.0766854	0.206705	2.7439e-06	down
Zmln000899	C14H12O3	Syringaldehyde-4-O-glucoside	483667	285255	77233.3	12126.1	1.26803	0.132112	0.265368	0.159683	down
Lmmn000774	C20H15NO4	Dihydrocaffeoylglucose	506333	331449	76866.7	8575.74	1.2494	0.153875	0.292161	0.15181	down
Lmtn000940	C20H15NO4	1-O-(3,4-Dihydroxy-5-methoxy-benzoyl)-glucoside	306667	108744	9	0	1.37826	0.0394525	0.150049	2.93478e-05	down
Zmhn002422	C24H26O11	1-O-Feruloyl-D-Glucose*	8020000	992018	204000	81461.6	1.36648	0.00508617	0.0828064	0.0254364	down
Zmhn002334	C24H26O11	6-O-Feruloyl-D-glucose*	794667	259032	59966.7	28349.5	1.33726	0.0376372	0.147086	0.0754614	down
pmb3107	C34H36O10	Glucosyringic Acid	45766.7	14400.1	12850	11827.8	1.13625	0.0395639	0.150049	0.280772	down
pmb0108	C34H36O10	Feruloyl syringic acid	132000	23579.7	11766.7	1154.7	1.37336	0.0124235	0.108764	0.0891414	down
Xmyn004302	C24H26O11	Ginkgoside A	4.74667e+07	4.85833e+06	2.14333e+07	2.1362e+06	1.3477	0.00475576	0.0802427	0.451545	down
pmn001458	C24H26O11	Sibiricose A5	433667	230899	61733.3	6058.33	1.26394	0.107943	0.239071	0.142352	down
Lmsp003655	C20H15NO4	Dehydrodiconiferyl alcohol-gamma'-O-glucoside	5850000	862380	151000	62450	1.36483	0.00730592	0.0922008	0.025812	down
pmn001710	C24H26O11	Rosmarinic acid-3'-O-glucoside	47533.3	3647.37	334333	66040.4	1.37162	0.0169799	0.124502	7.03366	up
TXH_vs_NX
Index	Formula	Compounds	TXH-AG	SD	NX-AG	SD	VIP	p_value	FDR	Fold_Change	Type
mws1336	C20H15NO4	4-Aminobenzoic acid	147300	192944	6996.67	2503.88	1.14424	0.334917	0.485076	0.0474994	down
Lmgn001670	C20H15NO4	Salicylic acid	1.95333e+06	855005	351333	29023	1.32321	0.0830935	0.218066	0.179863	down
Lmbn001981	C20H15NO4	2,5-Dihydroxybenzaldehyde	1.61667e+06	705502	288667	52842.5	1.31741	0.0817774	0.218066	0.178557	down
mws0749	C20H15NO4	4-Hydroxybenzoic acid	2.71667e+06	1.11393e+06	417667	51858.8	1.33502	0.0698147	0.205246	0.153742	down
Hmgn001653	C24H32O5	Protocatechualdehyde	1650000	705479	296000	95094.7	1.30355	0.0772734	0.215576	0.179394	down
mws2213	C20H15NO4	Cinnamic acid	142667	24906.5	3140	1204.03	1.36597	0.0103206	0.108961	0.0220093	down
mws0921	C20H15NO4	p-Coumaryl alcohol	512000	174502	1.02533e+06	142567	1.19318	0.0181955	0.125713	2.0026	up
pme1439	C34H36O10	p-Coumaric acid	315333	95573.7	824333	328902	1.11992	0.105822	0.243338	2.61416	up
pme3083	C34H36O10	2-(Formylamino)benzoic acid	529000	215843	1259000	508540	1.05503	0.115921	0.256406	2.37996	up
Lmgp002595	C20H15NO4	Acetovanillone	119067	44564.7	346333	43878.6	1.25374	0.00325839	0.0778675	2.90873	up
mws0467	C20H15NO4	3-(4-Hydroxyphenyl)-propionic acid	13896.7	9617.55	47100	21858.4	1.10958	0.103111	0.239956	3.3893	up
NK10253223	C34H36O10	2-Amino-3-methoxybenzoic acid	383000	39153.5	140667	15143.8	1.35866	0.00390391	0.080594	0.367276	down
mws1195	C20H15NO4	p-Coumaric acid methyl ester	1.42333e+06	141539	81200	35483	1.34978	0.00232503	0.0778675	0.0570492	down
mws0009	C20H15NO4	Coniferaldehyde	65700	35480.6	22433.3	7836.03	1.07715	0.163842	0.31267	0.341451	down
mws2212	C20H15NO4	Caffeic acid	1.49133e+07	1.05535e+07	350000	115378	1.33222	0.139349	0.286845	0.0234689	down
mws0014	C20H15NO4	Ferulic acid*	4.38667e+06	2.61546e+06	1011000	280541	1.2212	0.153436	0.30177	0.230471	down
pme0422	C34H36O10	Isoferulic Acid*	4.29667e+06	3.16179e+06	1.01633e+06	206520	1.15878	0.213743	0.367038	0.23654	down
Hmmn004283	C24H32O5	Dihydroferulic Acid	138000	20074.9	55300	12910.5	1.30109	0.00635159	0.0921914	0.400725	down
MA10107783	C20H15NO4	3-[(1-Carboxyvinyl)oxy]benzoic acid	19730	9905.64	55133.3	14615.5	1.15058	0.03134	0.150077	2.79439	up
mws1212	C20H15NO4	Methyl ferulate	5120000	2.17338e+06	57100	11435.5	1.36503	0.0562859	0.190838	0.0111523	down
pmb2620	C34H36O10	3,4-Dimethoxycinnamic acid	2.26333e+06	941134	25966.7	4338.59	1.36596	0.0542245	0.186591	0.0114728	down
mws0853	C20H15NO4	Sinapyl alcohol	9050	6001.01	64766.7	19751	1.24928	0.0306934	0.150056	7.15654	up
Lmbn004790	C20H15NO4	Methyl 3-(3-hydroxy-4-methoxyphenyl)propanoate	9020	2309.7	71833.3	19042.4	1.34411	0.0278099	0.141177	7.96378	up
pmp000087	C24H26O11	2-Feruloyl-sn-glycerol	160000	10816.7	22566.7	4827.35	1.36275	0.000442236	0.0513547	0.141042	down
pme3472	C34H36O10	Arbutin	43833.3	14858.1	9686.67	4280.02	1.24265	0.0484846	0.176636	0.220989	down
Zmhn001358	C24H26O11	4-O-Glucosyl-4-hydroxybenzoic acid	2.87333e+06	825853	69966.7	14801.8	1.36628	0.0276979	0.141177	0.0243503	down
mws2367	C20H15NO4	Salidroside	587667	158001	16133.3	2764.66	1.36829	0.0245117	0.135544	0.0274532	down
Zmhn000892	C24H26O11	4-O-Glucosyl-3,4-dihydroxybenzyl alcohol	194333	65363.1	60066.7	15418.3	1.26546	0.0637851	0.1954	0.309091	down
Lmhn003074	C20H15NO4	Feruloylmalic acid	1.63333e+07	2.05508e+06	6.46333e+06	1.16895e+06	1.32766	0.00451638	0.0806868	0.395714	down
pmb0751	C34H36O10	Trans-5-O-(p-Coumaroyl)shikimate	693000	345119	33900	17407.8	1.32935	0.0801403	0.217691	0.0489177	down
Zmhn002301	C24H26O11	p-Coumaric acid-4-O-glucoside	1.09267e+06	541037	47633.3	21808.6	1.32356	0.0786781	0.216362	0.0435937	down
Lmmn003663	C20H15NO4	5-Glucosyloxy-2-Hydroxybenzoic acid methyl ester	569000	276462	64300	29263.1	1.28437	0.0855393	0.220739	0.113005	down
Lmtn002565	C20H15NO4	1-O-Vanilloyl-D-Glucose	9	0	10473.3	4737.99	1.37306	0.0620433	0.193679	1163.7	up
pma0149	C34H36O10	Sinapoyl malate	19666.7	2657.69	4373.33	755.667	1.35679	0.00645042	0.0921914	0.222373	down
Lmsn002548	C20H15NO4	1-O-Caffeoyl-β-D-glucose	9	0	92400	62739.8	1.36571	0.125435	0.268948	10266.7	up
Jmwn002620	C24H32O5	Vanillic Acid-4-O-Glucuronide	9	0	94133.3	58438.5	1.36918	0.10806	0.245768	10459.3	up
pmn001420	C24H26O11	1-O-[(E)-Caffeoyl]-D-glucose	634000	228672	28666.7	4997.33	1.3619	0.0443625	0.17193	0.0452156	down
mws0906	C20H15NO4	Coniferyl alcohol-4-O-glucoside (Coniferin)	3280000	1.6709e+06	2759.33	4763.72	1.26186	0.0767985	0.215546	0.00084126	down
Zmln000899	C14H12O3	Syringaldehyde-4-O-glucoside	483667	285255	24333.3	19398.5	1.29528	0.107435	0.245225	0.0503101	down
Lmmn000774	C20H15NO4	Dihydrocaffeoylglucose	506333	331449	19486.7	15664.5	1.29654	0.125644	0.268948	0.0384858	down
Lmtn000940	C20H15NO4	1-O-(3,4-Dihydroxy-5-methoxy-benzoyl)-glucoside	306667	108744	9	0	1.37538	0.0394525	0.166597	2.93478e-05	down
Zmhn002422	C24H26O11	1-O-Feruloyl-D-Glucose*	8020000	992018	152333	34530.2	1.37273	0.00521384	0.0835113	0.0189942	down
Zmhn002334	C24H26O11	6-O-Feruloyl-D-glucose*	794667	259032	12806	22165.1	1.15308	0.0338772	0.155802	0.0161149	down
pmb0108	C34H36O10	Feruloyl syringic acid	132000	23579.7	28903.3	20202.6	1.13226	0.00486569	0.0813887	0.218965	down
Zmhn002227	C24H26O11	Sinapoyl-4-O-glucoside*	12546.7	6717.93	39500	2884.44	1.23802	0.0104575	0.108961	3.14825	up
HJN003	C32H36O8	1-O-Sinapoyl-D-glucose*	16653.3	15986.2	48000	16103.4	1.05434	0.0749459	0.213573	2.88231	up
Xmyn004302	C24H26O11	Ginkgoside A	4.74667e+07	4.85833e+06	9	0	1.37661	0.00347382	0.0778675	1.89607e-07	down
Zmhn004909	C14H12O3	3,4-Digalloylshikimic acid	323000	86654.5	141000	53777.3	1.18722	0.0464936	0.173749	0.436533	down
pmn001458	C24H26O11	Sibiricose A5	433667	230899	63266.7	23774	1.23306	0.107286	0.245225	0.145888	down
Lmsp003655	C20H15NO4	Dehydrodiconiferyl alcohol-gamma'-O-glucoside	5850000	862380	347667	79008.4	1.36778	0.00768982	0.0942914	0.0594302	down
pmn001710	C24H26O11	Rosmarinic acid-3'-O-glucoside	47533.3	3647.37	645333	217332	1.35836	0.0413096	0.169808	13.5764	up
Lmjp003731	C20H15NO4	3,4-O-Dicaffeoylquinic Acid Methyl Ester	9950	4886.3	9	0	1.37138	0.0719503	0.208687	0.000904523	down
Lmjp003822	C20H15NO4	3,5-O-Dicaffeoylquinic Acid Methyl Ester	18900	7135.83	9	0	1.3734	0.0444169	0.17193	0.00047619	down
TXH_vs_SDQ
Index	Formula	Compounds	TXH-AG	SD	SDQ-AG	SD	VIP	p_value	FDR	Fold_Change	Type
mws1336	C20H15NO4	4-Aminobenzoic acid	147300	192944	7876.67	2483.47	1.07354	0.337254	0.451119	0.0534736	down
Lmgn001670	C20H15NO4	Salicylic acid	1.95333e+06	855005	633667	221757	1.12697	0.107939	0.205128	0.324403	down
Lmbn001981	C20H15NO4	2,5-Dihydroxybenzaldehyde	1.61667e+06	705502	504000	101769	1.18221	0.109075	0.205616	0.311753	down
mws0749	C20H15NO4	4-Hydroxybenzoic acid	2.71667e+06	1.11393e+06	934333	134820	1.1861	0.107205	0.204147	0.343926	down
Hmgn001653	C24H32O5	Protocatechualdehyde	1650000	705479	521333	87500.5	1.18894	0.107127	0.204147	0.31596	down
mws2213	C20H15NO4	Cinnamic acid	142667	24906.5	2670	536.749	1.30343	0.0103595	0.0740788	0.018715	down
Lmmn001643	C20H15NO4	2-Hydroxycinnamic acid	3.50333e+06	1.43298e+06	1.06867e+07	1.92524e+06	1.17963	0.00815394	0.0691493	3.05043	up
pme1439	C34H36O10	p-Coumaric acid	315333	95573.7	1.02567e+06	118306	1.2451	0.00152111	0.0418306	3.25264	up
pmb0142	C34H36O10	Caffeic aldehyde	9	0	43366.7	11771.7	1.30693	0.0237012	0.096498	4818.52	up
pme3083	C34H36O10	2-(Formylamino)benzoic acid	529000	215843	1.64667e+06	294845	1.20379	0.00775702	0.0691493	3.11279	up
Lmgp002595	C20H15NO4	Acetovanillone	119067	44564.7	303333	69572.5	1.13958	0.0244046	0.0983547	2.54759	up
mws0467	C20H15NO4	3-(4-Hydroxyphenyl)-propionic acid	13896.7	9617.55	53733.3	20857.9	1.12649	0.0623605	0.151841	3.86663	up
NK10253223	C34H36O10	2-Amino-3-methoxybenzoic acid	383000	39153.5	175333	5033.22	1.29433	0.010669	0.0740788	0.457789	down
mws1195	C20H15NO4	p-Coumaric acid methyl ester	1.42333e+06	141539	62600	8761.85	1.30436	0.00348348	0.060793	0.0439813	down
mws2212	C20H15NO4	Caffeic acid	1.49133e+07	1.05535e+07	171333	16441.8	1.28162	0.136665	0.240191	0.0114886	down
mws1350	C20H15NO4	Syringaldehyde; 4-Hydroxy-3,5-Dimethoxybenzaldehyde	17880	13304.2	65733.3	10261.7	1.02101	0.00921446	0.0698543	3.67636	up
mws0014	C20H15NO4	Ferulic acid*	4.38667e+06	2.61546e+06	1.40333e+06	484183	1.07197	0.183315	0.293488	0.319909	down
pme0422	C34H36O10	Isoferulic Acid*	4.29667e+06	3.16179e+06	1.23667e+06	310054	1.03682	0.234857	0.35205	0.28782	down
Hmmn004283	C24H32O5	Dihydroferulic Acid	138000	20074.9	37233.3	3950.11	1.29172	0.0106959	0.0740788	0.269807	down
mws1212	C20H15NO4	Methyl ferulate	5120000	2.17338e+06	26566.7	4994.33	1.29902	0.0556713	0.144993	0.0051888	down
pmb2620	C34H36O10	3,4-Dimethoxycinnamic acid	2.26333e+06	941134	14300	3815.76	1.29732	0.0537084	0.141857	0.00631811	down
mws0853	C20H15NO4	Sinapyl alcohol	9050	6001.01	102333	17785.8	1.22763	0.00687404	0.0691493	11.3076	up
Lmbn004790	C20H15NO4	Methyl 3-(3-hydroxy-4-methoxyphenyl)propanoate	9020	2309.7	104733	21642.9	1.2889	0.0157683	0.0836556	11.6112	up
mws4085	C20H15NO4	Sinapic acid	3473.33	2262.4	35466.7	11839.1	1.19977	0.0386238	0.123675	10.2111	up
pmp000087	C24H26O11	2-Feruloyl-sn-glycerol	160000	10816.7	43933.3	14414.3	1.25732	0.00054793	0.0284619	0.274583	down
pme3472	C34H36O10	Arbutin	43833.3	14858.1	10576.7	2801.54	1.21744	0.0560485	0.145346	0.241293	down
Zmhn001358	C24H26O11	4-O-Glucosyl-4-hydroxybenzoic acid	2.87333e+06	825853	199333	41789.2	1.29132	0.0300828	0.109215	0.0693735	down
mws2367	C20H15NO4	Salidroside	587667	158001	42400	9801.53	1.29241	0.026482	0.102985	0.0721497	down
Zmhn000892	C24H26O11	4-O-Glucosyl-3,4-dihydroxybenzyl alcohol	194333	65363.1	46433.3	7854.51	1.24718	0.0574443	0.146896	0.238937	down
Lmhn003074	C20H15NO4	Feruloylmalic acid	1.63333e+07	2.05508e+06	5750000	1.35532e+06	1.25533	0.00300972	0.0574303	0.352041	down
pmb2871	C34H36O10	1-O-Gentisoyl-D-glucoside	2.28333e+06	1.37932e+06	527667	206171	1.0208	0.155562	0.26302	0.231095	down
pmn001367	C34H36O10	Protocatechuic acid-4-O-glucoside	10080000	4.53739e+06	2320000	685493	1.18087	0.0943943	0.186989	0.230159	down
pmb0751	C34H36O10	Trans-5-O-(p-Coumaroyl)shikimate	693000	345119	33833.3	11209.5	1.27275	0.0803419	0.171971	0.0488215	down
Zmhn002301	C24H26O11	p-Coumaric acid-4-O-glucoside	1.09267e+06	541037	24633.3	1803.7	1.28902	0.0759236	0.16902	0.0225442	down
Lmsn000363	C20H15NO4	Raspberryketone glucoside	12200000	1400000	5650000	615386	1.27442	0.00682049	0.0691493	0.463115	down
Lmmn003663	C20H15NO4	5-Glucosyloxy-2-Hydroxybenzoic acid methyl ester	569000	276462	64433.3	10774.7	1.26152	0.0869606	0.179794	0.11324	down
Lmtn002565	C20H15NO4	1-O-Vanilloyl-D-Glucose	9	0	12653.3	5683.67	1.30502	0.0612304	0.149719	1405.93	up
Smhn002346	C24H26O11	2,4,6-trihydroxy-acetophenone-6-O-b-D-glucopyranoside	1.50333e+07	2.45425e+06	3.81667e+06	1.0427e+06	1.26313	0.00755053	0.0691493	0.25388	down
pmn001517	C24H26O11	3,4,5-Trimethoxyphenyl-1-O-Glucoside	30600000	3.46987e+06	7.70333e+06	2.43988e+06	1.26123	0.00120346	0.0375077	0.251743	down
Lmsn002548	C20H15NO4	1-O-Caffeoyl-β-D-glucose	9	0	190667	7023.77	1.3075	0.000452081	0.0275515	21185.2	up
Jmwn002620	C24H32O5	Vanillic Acid-4-O-Glucuronide	9	0	215333	49095.1	1.30666	0.016891	0.0848113	23925.9	up
pmn001420	C24H26O11	1-O-[(E)-Caffeoyl]-D-glucose	634000	228672	30700	4660.47	1.29411	0.0446503	0.130523	0.0484227	down
mws0906	C20H15NO4	Coniferyl alcohol-4-O-glucoside (Coniferin)	3280000	1.6709e+06	9	0	1.30551	0.0766854	0.169385	2.7439e-06	down
Lmtn000940	C20H15NO4	1-O-(3,4-Dihydroxy-5-methoxy-benzoyl)-glucoside	306667	108744	9	0	1.30611	0.0394525	0.12547	2.93478e-05	down
Zmhn002422	C24H26O11	1-O-Feruloyl-D-Glucose*	8020000	992018	96633.3	19914.9	1.3034	0.00517008	0.0689354	0.012049	down
Zmhn002334	C24H26O11	6-O-Feruloyl-D-glucose*	794667	259032	9	0	1.30683	0.0336409	0.114797	1.13255e-05	down
pmb0108	C34H36O10	Feruloyl syringic acid	132000	23579.7	13773.3	10693.7	1.16166	0.00544798	0.0689354	0.104343	down
Zmhn002227	C24H26O11	Sinapoyl-4-O-glucoside*	12546.7	6717.93	87166.7	39936.7	1.21228	0.079807	0.171934	6.9474	up
HJN003	C32H36O8	1-O-Sinapoyl-D-glucose*	16653.3	15986.2	98533.3	53255.7	1.11919	0.106627	0.203878	5.91673	up
Xmyn004302	C24H26O11	Ginkgoside A	4.74667e+07	4.85833e+06	9	0	1.30743	0.00347382	0.060793	1.89607e-07	down
pmn001458	C24H26O11	Sibiricose A5	433667	230899	70166.7	21287.2	1.16221	0.111077	0.207299	0.161799	down
Lmsp003655	C20H15NO4	Dehydrodiconiferyl alcohol-gamma'-O-glucoside	5850000	862380	165000	39686.3	1.30127	0.00748463	0.0691493	0.0282051	down
pmn001710	C24H26O11	Rosmarinic acid-3'-O-glucoside	47533.3	3647.37	312000	61392.2	1.29576	0.0172136	0.0848113	6.56381	up
Lmjp003731	C20H15NO4	3,4-O-Dicaffeoylquinic Acid Methyl Ester	9950	4886.3	9	0	1.30285	0.0719503	0.164886	0.000904523	down
Lmjp003822	C20H15NO4	3,5-O-Dicaffeoylquinic Acid Methyl Ester	18900	7135.83	9	0	1.30462	0.0444169	0.130523	0.00047619	down

## Sheet: Tables S10
Tables S10 Enrichment analysis of amino acids among radish landrace taproots
TXH_vs_CBL
Index	Formula	Compounds	TXH-AG	SD	CBL-AG	SD	VIP	p_value	FDR	Fold_Change	Type
ML10198895	C20H15NO4	N-Methylglycine	18333.3	3942.5	6650	30	1.30875	0.0359172	0.147454	0.362727	down
pme0120	C34H36O10	5-Aminovaleric acid	45300	24023.3	144667	38175	1.18682	0.0257632	0.134141	3.19352	up
pme0195	C34H36O10	L-Cysteine	41700	6359.25	269333	55012.1	1.33581	0.0178458	0.112496	6.45883	up
MWSmce706	C20H15NO4	Cyclo(Ala-Gly)	30466.7	11051.8	69600	17149.9	1.13982	0.0371139	0.148456	2.28446	up
MWS2413	C20H15NO4	N-acetyl-beta-alanine	11040	1425.06	23333.3	4206.34	1.27511	0.0269109	0.13419	2.11353	up
Zmdp000972	C24H26O11	S-Methyl-L-cysteine	612667	27153.9	1330000	185203	1.31938	0.0196953	0.116228	2.17084	up
Rfmb320	C24H26O11	1-Methylpiperidine-2-carboxylic acid	42333.3	10204.1	249000	93504	1.29018	0.0603472	0.171999	5.88189	up
mws1550	C20H15NO4	S-Allyl-L-cysteine	211667	109038	66100	7562.41	1.13706	0.146261	0.268866	0.312283	down
pme3382	C34H36O10	N-Acetyl-L-threonine	49500	16325.4	118233	27294	1.20806	0.0286855	0.138058	2.38855	up
pme0021	C34H36O10	L-Phenylalanine	2030000	141067	11240000	2.89876e+06	1.32759	0.0312139	0.144017	5.53695	up
MWSmce584	C20H15NO4	Tyramine (hydrochloride)	188000	78249.6	58433.3	22846.1	1.1471	0.0931148	0.208113	0.310816	down
pme2559	C34H36O10	N-Acetyl-L-Aspartic Acid	25300	6153.86	172667	41884.8	1.3231	0.0238778	0.131681	6.82477	up
mws0731	C20H15NO4	Nicotinuric acid	532.667	907.017	5326.67	1310.81	1.08337	0.0088765	0.0893876	10	up
mws0250	C20H15NO4	L-Tyrosine	8.34333e+06	253837	17700000	2.62107e+06	1.31719	0.0242833	0.13313	2.12145	up
pme0278	C34H36O10	2,6-Diaminooimelic acid	496333	89074.9	1220000	289310	1.26828	0.0396262	0.153243	2.45803	up
MWS1771	C20H15NO4	L-Tyrosine methyl ester	239000	29866.4	113833	16973	1.29104	0.006808	0.0889843	0.47629	down
mws5037	C20H15NO4	L-Alanyl-L-leucine	1.10467e+06	357890	132333	29569.1	1.31472	0.0414853	0.155694	0.119795	down
MWSmce056	C20H15NO4	DL-Tryptophan	443333	240469	1.40733e+06	394615	1.14356	0.0310304	0.144017	3.17444	up
MWSslk120	C20H15NO4	N-Acetyl-DL-phenylalanine	14966.7	3066.49	150667	39879	1.33478	0.0270071	0.13419	10.0668	up
Lmhp001461	C20H15NO4	L-Prolyl-L-Leucine	777667	607943	2.04667e+06	170098	1.07421	0.0595439	0.171281	2.6318	up
Lmrj002087	C20H15NO4	L-Isoleucyl-L-Aspartate	404000	307449	1.02967e+06	123452	1.08451	0.0564177	0.169617	2.54868	up
pme2563	C34H36O10	γ-Glu-Cys	48433.3	10870.3	16633.3	2956.91	1.2881	0.0297009	0.140934	0.343427	down
mws5035	C20H15NO4	L-Leucyl-L-phenylalanine	90800	37307.9	18133.3	8658.71	1.24564	0.0709159	0.187766	0.199706	down
pme1086	C34H36O10	Glutathione reduced form	4.59667e+06	1.59378e+06	1800000	72111	1.22595	0.0930449	0.208113	0.391588	down
pmb1912	C34H36O10	10-Formyltetrahydrofuran	337333	20792.6	810333	88861.3	1.33219	0.00872568	0.0893876	2.40217	up
TXH_vs_CHB
Index	Formula	Compounds	TXH-AG	SD	CHB-AG	SD	VIP	p_value	FDR	Fold_Change	Type
pme1987	C34H36O10	L-Alanine	11663.3	3808.68	5276.67	1443.51	1.08605	0.0864831	0.187519	0.452415	down
pme0120	C34H36O10	5-Aminovaleric acid	45300	24023.3	760667	84972.5	1.29761	0.00271431	0.0461582	16.7918	up
pme0195	C34H36O10	L-Cysteine	41700	6359.25	9	0	1.32674	0.00766635	0.0652586	0.000215827	down
MWS0813	C20H15NO4	5-Oxoproline	66533.3	7814.3	174667	32129.9	1.28714	0.0230016	0.101793	2.62525	up
mws0263	C20H15NO4	5-Oxo-L-Proline	66433.3	7365.69	168667	25540.8	1.29087	0.0145137	0.0843084	2.53889	up
MWS2413	C20H15NO4	N-acetyl-beta-alanine	11040	1425.06	47100	3132.09	1.31746	0.000552898	0.0301769	4.2663	up
mws0216	C20H15NO4	Trans-4-Hydroxy-L-proline	1.47667e+07	2.89367e+06	3.90333e+07	4.48144e+06	1.28303	0.0026178	0.0459225	2.64334	up
pmf0470	C34H36O10	cis-4-Hydroxy-D-proline	232000	72394.8	557333	83763.6	1.21474	0.00743274	0.0650715	2.4023	up
pme2679	C34H36O10	L-Allo-isoleucine	1.44333e+07	3.66652e+06	3.85333e+07	5.94671e+06	1.25729	0.00693843	0.062849	2.66975	up
pme2527	C34H36O10	L-Ornithine	137000	34510.9	27266.7	10907.5	1.25705	0.0230906	0.101793	0.199027	down
mws0219	C20H15NO4	L-Aspartic Acid	9.07667e+06	2.42995e+06	1.94667e+07	1.60104e+06	1.22957	0.00552672	0.058284	2.14469	up
Zmdp000972	C24H26O11	S-Methyl-L-cysteine	612667	27153.9	3580000	814064	1.30838	0.0240756	0.102959	5.84331	up
Zmdn000265	C24H26O11	Methiin	1182000	727315	3200000	426732	1.1335	0.0220557	0.0993579	2.70728	up
mws0254	C20H15NO4	L-Histidine	1.21333e+07	416333	6.02667e+06	1.8599e+06	1.17712	0.0249427	0.103839	0.496703	down
mws1550	C20H15NO4	S-Allyl-L-cysteine	211667	109038	14540	9989.13	1.18516	0.0874255	0.189116	0.0686929	down
pme3382	C34H36O10	N-Acetyl-L-threonine	49500	16325.4	130000	16522.7	1.23344	0.00387773	0.0529758	2.62626	up
pme0021	C34H36O10	L-Phenylalanine	2030000	141067	1.37667e+07	2.02073e+06	1.32034	0.00947119	0.0689082	6.78161	up
MWS4471	C20H15NO4	N-Alpha-Acetyl-L-Asparagine	93133.3	35916.9	33533.3	17083.4	1.07651	0.0846983	0.187143	0.360057	down
pme0008	C34H36O10	L-Citrulline	1.05933e+06	253301	4720000	1.44094e+06	1.26804	0.0442726	0.137488	4.45563	up
mws0250	C20H15NO4	L-Tyrosine	8.34333e+06	253837	3.91667e+07	6.32561e+06	1.31601	0.013639	0.0839323	4.69437	up
pme0122	C34H36O10	N6-Acetyl-L-lysine	100500	5220.15	207667	10692.7	1.31765	0.000686684	0.0304348	2.06633	up
mws0193	C20H15NO4	L-Homocitrulline	87566.7	10127.8	420000	18681.5	1.32219	9.06853e-05	0.027277	4.79635	up
MWS1771	C20H15NO4	L-Tyrosine methyl ester	239000	29866.4	107300	6713.42	1.30094	0.0133477	0.0839323	0.448954	down
mws5037	C20H15NO4	L-Alanyl-L-leucine	1.10467e+06	357890	9	0	1.3265	0.0332529	0.120852	8.14725e-06	down
MWSslk120	C20H15NO4	N-Acetyl-DL-phenylalanine	14966.7	3066.49	34866.7	3292.92	1.27475	0.00159313	0.0422407	2.32962	up
MWSmce119	C20H15NO4	L-Arginine (hydrochloride)	1.41667e+06	380701	581333	265822	1.06621	0.0415279	0.133349	0.410353	down
pme2563	C34H36O10	γ-Glu-Cys	48433.3	10870.3	15966.7	5804.6	1.21727	0.0189735	0.0924585	0.329663	down
Zmdp002216	C24H26O11	L-γ-Glutamyl-L-leucine	287667	7023.77	103300	60556.5	1.15887	0.0326657	0.119898	0.359096	down
Zmdp000446	C24H26O11	γ-L-Glutamyl-S-methyl-L-cysteine	41266.7	12735.9	87033.3	4576.39	1.17497	0.0160451	0.0876023	2.10905	up
mws5035	C20H15NO4	L-Leucyl-L-phenylalanine	90800	37307.9	19966.7	6616.14	1.22758	0.0770977	0.182202	0.219897	down
Zmdn001564	C24H26O11	γ-Glutamylphenylalanine	4523.33	928.673	17133.3	5632.35	1.26017	0.0570071	0.155712	3.78777	up
pme1086	C34H36O10	Glutathione reduced form	4.59667e+06	1.59378e+06	1.04367e+06	154791	1.267	0.0597195	0.157572	0.227049	down
pmb2855	C34H36O10	L-Glutamine-O-glycoside	123633	29551.7	893000	162077	1.30464	0.0123393	0.0827098	7.22297	up
pmb2857	C34H36O10	L-Glutamic acid-O-glycoside	30200	10867.8	133000	12000	1.27619	0.000409193	0.027277	4.40397	up
Zmdp001857	C24H26O11	γ-Glutamyltyrosine	34866.7	9814.95	131667	20550.8	1.27995	0.00603147	0.060185	3.77629	up
mws1051	C20H15NO4	S-Adenosylmethionine	55833.3	5277.63	130000	10816.7	1.30873	0.00203694	0.0456179	2.32836	up
pmb1912	C34H36O10	10-Formyltetrahydrofuran	337333	20792.6	1.61333e+06	315013	1.31142	0.0193493	0.0926639	4.78261	up
TXH_vs_JSQ
Index	Formula	Compounds	TXH-AG	SD	JSQ-AG	SD	VIP	p_value	FDR	Fold_Change	Type
MWSmce461	C20H15NO4	L-Azetidine-2-carboxylic acid	276000	88198.6	1670000	80000	1.24363	3.75558e-05	0.0047537	6.05072	up
Lmbn000121	C20H15NO4	3-Cyano-L-alanine	5050	2425.02	11866.7	1550.27	1.01523	0.0205376	0.0824148	2.34983	up
mws0256	C20H15NO4	L-Valine	22900000	5.3563e+06	4.82333e+07	4.95008e+06	1.19146	0.00392114	0.0402886	2.10626	up
MWS0813	C20H15NO4	5-Oxoproline	66533.3	7814.3	242000	17000	1.26261	0.000730738	0.025511	3.63727	up
mws0263	C20H15NO4	5-Oxo-L-Proline	66433.3	7365.69	271000	46000	1.25476	0.0146175	0.0700891	4.07928	up
ML10181668	C20H15NO4	Cycloleucine	1.62333e+06	514814	5510000	1880000	1.16618	0.0610277	0.136183	3.39425	up
mws0216	C20H15NO4	Trans-4-Hydroxy-L-proline	1.47667e+07	2.89367e+06	6.82333e+07	4.55009e+06	1.25835	0.000204444	0.0119472	4.62077	up
pmf0470	C34H36O10	cis-4-Hydroxy-D-proline	232000	72394.8	920000	14000	1.23312	0.00277682	0.0365679	3.96552	up
mws0258	C20H15NO4	L-Isoleucine*	4620000	1.48395e+06	1.33333e+07	57735	1.20964	0.00944788	0.056266	2.886	up
pme2679	C34H36O10	L-Allo-isoleucine	1.44333e+07	3.66652e+06	70300000	3800000	1.25184	5.26603e-05	0.00492374	4.87067	up
mws1587	C20H15NO4	L-Norleucine*	4.68333e+06	1.56481e+06	1.37333e+07	251661	1.20665	0.00850003	0.0535845	2.93238	up
mws0227	C20H15NO4	L-Leucine*	4.56333e+06	1.31127e+06	1.26333e+07	152753	1.21744	0.00802142	0.0530733	2.76844	up
pme2527	C34H36O10	L-Ornithine	137000	34510.9	937000	73505.1	1.25821	0.000598231	0.0223738	6.83942	up
mws0219	C20H15NO4	L-Aspartic Acid	9.07667e+06	2.42995e+06	2.26667e+07	57735	1.21277	0.0104567	0.0598172	2.49725	up
Zmdp000972	C24H26O11	S-Methyl-L-cysteine	612667	27153.9	2810000	360000	1.26615	0.00853913	0.0535845	4.58651	up
pme0193	C34H36O10	L-Glutamine	355000	120050	1300000	270000	1.20234	0.014392	0.0693634	3.66197	up
pme0026	C34H36O10	L-Lysine	18900000	5.53263e+06	4.84333e+07	1.095e+07	1.16598	0.0258001	0.0917227	2.56261	up
pme1210	C34H36O10	L-Methionine	6.62333e+06	1.15396e+06	1.72333e+07	2.0502e+06	1.23756	0.00365603	0.0397487	2.60191	up
mws1550	C20H15NO4	S-Allyl-L-cysteine	211667	109038	7173.33	305.014	1.24411	0.0831243	0.161583	0.0338898	down
Lmbp000123	C20H15NO4	L-Homomethionine	5.03667e+06	746481	2.78667e+07	1.75024e+06	1.26462	0.000461822	0.0179918	5.53276	up
pme0021	C34H36O10	L-Phenylalanine	2030000	141067	2.34667e+07	1.35031e+06	1.27161	0.00118858	0.0289357	11.5599	up
MWStz091	C20H15NO4	Cyclo(L-Ala-L-Pro)	24133.3	5424.33	11300	400	1.19905	0.0539864	0.128769	0.468232	down
pme0181	C34H36O10	3-Methyl-L-Histidine	366000	23516	171000	8000	1.26184	0.00225424	0.0345527	0.467213	down
MWS4471	C20H15NO4	N-Alpha-Acetyl-L-Asparagine	93133.3	35916.9	258000	19000	1.17855	0.00567885	0.0469887	2.77022	up
Zmyn000155	C15H14O3	N-α-Acetyl-L-ornithine	6.04333e+06	2.05826e+06	17600000	500000	1.20702	0.00760253	0.0521816	2.9123	up
mws0260	C20H15NO4	L-Arginine	2.15667e+06	514231	6720000	10000	1.24301	0.00419447	0.0421702	3.11592	up
pme0008	C34H36O10	L-Citrulline	1.05933e+06	253301	1.05067e+07	3.39e+06	1.24519	0.0396737	0.114642	9.91819	up
mws0250	C20H15NO4	L-Tyrosine	8.34333e+06	253837	32800000	2100000	1.27008	0.00216702	0.0337694	3.93128	up
Zmzp000145	C15H14O3	Trimethyllysine	3360000	885042	6.74667e+06	1.045e+06	1.14605	0.0135719	0.0685724	2.00794	up
pme0278	C34H36O10	2,6-Diaminooimelic acid	496333	89074.9	145667	8504.9	1.25423	0.0200558	0.0815072	0.293486	down
mws0282	C20H15NO4	L-Tryptophan	3.22733e+06	2.72835e+06	3.61333e+07	5.65007e+06	1.09748	0.0032896	0.0388628	11.196	up
MWSmce056	C20H15NO4	DL-Tryptophan	443333	240469	5010000	1020000	1.22432	0.0126449	0.0669113	11.3008	up
Zmdp000976	C24H26O11	S-(2-Carboxypropyl)cysteine	26366.7	8862.47	11700	1000	1.14308	0.101394	0.183728	0.443742	down
MWSslk120	C20H15NO4	N-Acetyl-DL-phenylalanine	14966.7	3066.49	155333	26501.6	1.26173	0.0108759	0.0612588	10.3786	up
MWSmce119	C20H15NO4	L-Arginine (hydrochloride)	1.41667e+06	380701	3520000	110000	1.20674	0.0069872	0.0493676	2.48471	up
mws0520	C20H15NO4	N-Acetyl-L-tyrosine	29533.3	11443	203667	23501.8	1.24093	0.00164021	0.0289357	6.89616	up
pmb0962	C34H36O10	L-Lysine-Butanoic Acid	397333	250259	2.13333e+06	585007	1.16539	0.0225112	0.0855609	5.36913	up
mws0221	C20H15NO4	L-Cystine	30266.7	9389.53	74633.3	8950.05	1.16206	0.00409746	0.0416427	2.46586	up
pmb2591	C34H36O10	N-Acetyl-L-Tryptophan	279333	6658.33	49200	5300	1.26836	2.1168e-06	0.000659737	0.176134	down
Zmdp001647	C24H26O11	γ-Glutamyl-L-valine	91800	16887.6	833667	176500	1.25617	0.0176192	0.0773427	9.08134	up
Zmdp002216	C24H26O11	L-γ-Glutamyl-L-leucine	287667	7023.77	1.78333e+06	605007	1.23777	0.0504323	0.124974	6.1993	up
Lmrj002793	C20H15NO4	Cyclo(Phe-Glu)	28700	9360.02	67166.7	650.641	1.16467	0.0187698	0.0792161	2.3403	up
Zmdp001663	C24H26O11	γ-glutamylmethionine	22133.3	6955.09	161333	31501.3	1.24661	0.0133893	0.0685724	7.28916	up
Zmdn001564	C24H26O11	γ-Glutamylphenylalanine	4523.33	928.673	60800	22900	1.24517	0.0507917	0.124974	13.4414	up
mws1375	C20H15NO4	Nicotianamine	42100	4275.51	111000	3000	1.26335	5.16054e-05	0.00492374	2.63658	up
pmb2855	C34H36O10	L-Glutamine-O-glycoside	123633	29551.7	430000	25000	1.24253	0.000193812	0.0119472	3.47803	up
Zmdp001857	C24H26O11	γ-Glutamyltyrosine	34866.7	9814.95	308333	44500.9	1.25561	0.00659772	0.0493676	8.84321	up
mws1051	C20H15NO4	S-Adenosylmethionine	55833.3	5277.63	115967	18050	1.21865	0.0216768	0.0837421	2.07701	up
TXH_vs_LL
Index	Formula	Compounds	TXH-AG	SD	LL-AG	SD	VIP	p_value	FDR	Fold_Change	Type
pme1987	C34H36O10	L-Alanine	11663.3	3808.68	4216.67	1591.24	1.18754	0.0608785	0.195741	0.361532	down
MWSmce461	C20H15NO4	L-Azetidine-2-carboxylic acid	276000	88198.6	844667	81156.2	1.29433	0.00123083	0.0627536	3.06039	up
pme3033	C34H36O10	N,N-Dimethylglycine	4.43333e+06	1.81632e+06	1.90667e+06	165025	1.19792	0.136457	0.274097	0.430075	down
pme0195	C34H36O10	L-Cysteine	41700	6359.25	213667	136475	1.24208	0.160502	0.297846	5.1239	up
mws0216	C20H15NO4	Trans-4-Hydroxy-L-proline	1.47667e+07	2.89367e+06	3.63667e+07	6.12563e+06	1.31489	0.0133692	0.105811	2.46275	up
pmf0470	C34H36O10	cis-4-Hydroxy-D-proline	232000	72394.8	491667	113037	1.19646	0.0364527	0.159168	2.11925	up
mws0258	C20H15NO4	L-Isoleucine*	4620000	1.48395e+06	9.61667e+06	222336	1.24981	0.0259887	0.149475	2.08153	up
pme2679	C34H36O10	L-Allo-isoleucine	1.44333e+07	3.66652e+06	3.83667e+07	6.87701e+06	1.30292	0.0124236	0.102225	2.6582	up
mws1587	C20H15NO4	L-Norleucine*	4.68333e+06	1.56481e+06	9570000	319531	1.23565	0.0284068	0.153828	2.04342	up
mws0227	C20H15NO4	L-Leucine*	4.56333e+06	1.31127e+06	9.29667e+06	315647	1.26469	0.0198945	0.130655	2.03725	up
pme2527	C34H36O10	L-Ornithine	137000	34510.9	330000	134179	1.1332	0.1226	0.259196	2.40876	up
mws0219	C20H15NO4	L-Aspartic Acid	9.07667e+06	2.42995e+06	2.05667e+07	2.53246e+06	1.28242	0.00479576	0.08776	2.26588	up
pme1210	C34H36O10	L-Methionine	6.62333e+06	1.15396e+06	14500000	2.85132e+06	1.2785	0.0277523	0.152063	2.18923	up
mws1550	C20H15NO4	S-Allyl-L-cysteine	211667	109038	33333.3	8074.86	1.26921	0.104501	0.241317	0.15748	down
pme3382	C34H36O10	N-Acetyl-L-threonine	49500	16325.4	131000	33719.4	1.24963	0.0349091	0.159168	2.64646	up
pme2914	C34H36O10	3-Hydroxy-3-methylpentane-1,5-dioic acid	753667	251130	365000	69476.6	1.13291	0.106522	0.243764	0.484299	down
Lmbp000123	C20H15NO4	L-Homomethionine	5.03667e+06	746481	13300000	3.06105e+06	1.31098	0.0364991	0.159168	2.64064	up
pme0021	C34H36O10	L-Phenylalanine	2030000	141067	1.10433e+07	3.30872e+06	1.34137	0.0418792	0.169055	5.44007	up
pme2559	C34H36O10	N-Acetyl-L-Aspartic Acid	25300	6153.86	168333	48850.1	1.33693	0.0349766	0.159168	6.65349	up
pme0008	C34H36O10	L-Citrulline	1.05933e+06	253301	2.69333e+06	1.01283e+06	1.17226	0.100004	0.238057	2.54248	up
mws0731	C20H15NO4	Nicotinuric acid	532.667	907.017	55900	43494.9	1.22038	0.158213	0.295374	104.944	up
MWSmce056	C20H15NO4	DL-Tryptophan	443333	240469	1610000	603241	1.18849	0.0632372	0.197164	3.63158	up
pmb2591	C34H36O10	N-Acetyl-L-Tryptophan	279333	6658.33	72700	5436.91	1.3706	2.99365e-06	0.00138606	0.260263	down
pme2563	C34H36O10	γ-Glu-Cys	48433.3	10870.3	339000	56320.5	1.35692	0.0101679	0.0927453	6.99931	up
Zmdp001663	C24H26O11	γ-glutamylmethionine	22133.3	6955.09	58666.7	9250.05	1.28282	0.0067314	0.0927453	2.6506	up
Zmdn001564	C24H26O11	γ-Glutamylphenylalanine	4523.33	928.673	9493.33	2895.54	1.16974	0.0853846	0.223306	2.09875	up
MWStz103	C20H15NO4	S-(5'-Adenosyl)-L-methionine chloride	169033	100110	483667	74096.8	1.10439	0.0142693	0.111036	2.86137	up
TXH_vs_MSH
Index	Formula	Compounds	TXH-AG	SD	MSH-AG	SD	VIP	p_value	FDR	Fold_Change	Type
MWSmce461	C20H15NO4	L-Azetidine-2-carboxylic acid	276000	88198.6	118500	27663.2	1.1797	0.0793162	0.209702	0.429348	down
mws0230	C20H15NO4	L-Threonine	8.04333e+06	2.41922e+06	1.68333e+07	404145	1.22664	0.0218634	0.132821	2.09283	up
pme0195	C34H36O10	L-Cysteine	41700	6359.25	129667	15567.1	1.3537	0.00457623	0.0802427	3.10951	up
MWS0813	C20H15NO4	5-Oxoproline	66533.3	7814.3	141667	12055.4	1.34978	0.00163812	0.0687814	2.12926	up
mws0216	C20H15NO4	Trans-4-Hydroxy-L-proline	1.47667e+07	2.89367e+06	38200000	1.11355e+06	1.3464	0.00198576	0.0687814	2.58691	up
pmf0470	C34H36O10	cis-4-Hydroxy-D-proline	232000	72394.8	495333	41932.5	1.24978	0.0101732	0.0983411	2.13506	up
pme2679	C34H36O10	L-Allo-isoleucine	1.44333e+07	3.66652e+06	3.65667e+07	1.5885e+06	1.32239	0.00353716	0.0729441	2.53349	up
pme2527	C34H36O10	L-Ornithine	137000	34510.9	28266.7	4576.39	1.34508	0.0301394	0.139847	0.206326	down
mws0219	C20H15NO4	L-Aspartic Acid	9.07667e+06	2.42995e+06	1.95333e+07	288675	1.29354	0.0164485	0.124099	2.15204	up
Zmdp000972	C24H26O11	S-Methyl-L-cysteine	612667	27153.9	2.17667e+06	466940	1.34612	0.0281024	0.137631	3.55277	up
mws1550	C20H15NO4	S-Allyl-L-cysteine	211667	109038	46300	14654.4	1.21058	0.117009	0.248477	0.21874	down
pme0021	C34H36O10	L-Phenylalanine	2030000	141067	9260000	1.97302e+06	1.35665	0.0234574	0.136651	4.56158	up
MWStz091	C20H15NO4	Cyclo(L-Ala-L-Pro)	24133.3	5424.33	11626.7	2351.2	1.23922	0.0411743	0.150049	0.481768	down
MWSmce584	C20H15NO4	Tyramine (hydrochloride)	188000	78249.6	76700	7510.66	1.13619	0.131467	0.264645	0.407979	down
MWS4471	C20H15NO4	N-Alpha-Acetyl-L-Asparagine	93133.3	35916.9	32966.7	11038.7	1.1912	0.0902591	0.217832	0.353973	down
Zmyn000155	C15H14O3	N-α-Acetyl-L-ornithine	6.04333e+06	2.05826e+06	1.99333e+06	546291	1.26528	0.0678068	0.195391	0.32984	down
mws0260	C20H15NO4	L-Arginine	2.15667e+06	514231	917667	162709	1.28581	0.042514	0.151742	0.425502	down
pme2559	C34H36O10	N-Acetyl-L-Aspartic Acid	25300	6153.86	64700	19312.4	1.22705	0.0602907	0.185205	2.55731	up
pme0008	C34H36O10	L-Citrulline	1.05933e+06	253301	429667	111536	1.25099	0.0341449	0.1457	0.405601	down
mws0250	C20H15NO4	L-Tyrosine	8.34333e+06	253837	2.92333e+07	4.19682e+06	1.36385	0.0129447	0.110208	3.5038	up
pme0122	C34H36O10	N6-Acetyl-L-lysine	100500	5220.15	278667	35232.6	1.3591	0.0114361	0.104176	2.7728	up
Zmjp000182	C14H12O3	N-Monomethyl-L-arginine	4.72667e+06	1.09892e+06	2340000	316070	1.24942	0.0545238	0.174476	0.495063	down
Zmdp000292	C24H26O11	Arginine methyl ester	4.50333e+06	1.25021e+06	2.06333e+06	176163	1.25795	0.0747295	0.204569	0.458179	down
Zmzp000145	C15H14O3	Trimethyllysine	3360000	885042	7600000	1.64508e+06	1.23703	0.0281248	0.137631	2.2619	up
mws5037	C20H15NO4	L-Alanyl-L-leucine	1.10467e+06	357890	209333	55716.5	1.31277	0.0463784	0.157652	0.189499	down
MWSmce056	C20H15NO4	DL-Tryptophan	443333	240469	1977000	901114	1.1891	0.0896736	0.217832	4.4594	up
Zmgn002106	C24H26O11	N-Acetyl-L-phenylalanine	254333	68090.6	8.71667e+06	215019	1.37606	5.98699e-05	0.0277797	34.2726	up
MWSslk120	C20H15NO4	N-Acetyl-DL-phenylalanine	14966.7	3066.49	35700	15143.3	1.16752	0.136116	0.271648	2.3853	up
MWSmce119	C20H15NO4	L-Arginine (hydrochloride)	1.41667e+06	380701	580333	124263	1.26195	0.0512401	0.16862	0.409647	down
mws0221	C20H15NO4	L-Cystine	30266.7	9389.53	14166.7	3421.01	1.15884	0.0833339	0.214295	0.468062	down
pmb2591	C34H36O10	N-Acetyl-L-Tryptophan	279333	6658.33	108467	29709.5	1.3007	0.00754915	0.0922008	0.388305	down
Zmdp000446	C24H26O11	γ-L-Glutamyl-S-methyl-L-cysteine	41266.7	12735.9	19000	6065.48	1.12806	0.0755089	0.206095	0.46042	down
Lmhp002001	C20H15NO4	L-Valyl-L-Phenylalanine	150333	51636.6	63666.7	6351.64	1.22703	0.0986143	0.22732	0.423503	down
mws5035	C20H15NO4	L-Leucyl-L-phenylalanine	90800	37307.9	21823.3	15336.5	1.18307	0.0691299	0.195587	0.240345	down
pme1086	C34H36O10	Glutathione reduced form	4.59667e+06	1.59378e+06	1.82333e+06	413078	1.23243	0.0863862	0.217253	0.396664	down
Zmdp001857	C24H26O11	γ-Glutamyltyrosine	34866.7	9814.95	88266.7	14513.9	1.29396	0.00879967	0.0960999	2.53155	up
mws0636	C20H15NO4	L-Phenylalanyl-L-phenylalanine	17500	3538.36	5353.33	2152.73	1.28146	0.0116315	0.104176	0.305905	down
MWStz103	C20H15NO4	S-(5'-Adenosyl)-L-methionine chloride	169033	100110	371000	34073.5	1.01869	0.0605585	0.185205	2.19483	up
TXH_vs_NX
Index	Formula	Compounds	TXH-AG	SD	NX-AG	SD	VIP	p_value	FDR	Fold_Change	Type
MWSmce461	C20H15NO4	L-Azetidine-2-carboxylic acid	276000	88198.6	1004000	140616	1.30942	0.00314291	0.0778675	3.63768	up
pme2122	C34H36O10	Histamine	51966.7	3265.48	104467	5818.36	1.36276	0.000666242	0.057511	2.01026	up
pme0006	C34H36O10	L-Proline	5410000	5.46233e+06	2.03667e+07	6.92917e+06	1.11775	0.0454345	0.172466	3.76463	up
pme0120	C34H36O10	5-Aminovaleric acid	45300	24023.3	122267	26855.4	1.17716	0.0212952	0.127492	2.69904	up
pme0195	C34H36O10	L-Cysteine	41700	6359.25	145133	105704	1.11289	0.231867	0.388116	3.48042	up
MWS0813	C20H15NO4	5-Oxoproline	66533.3	7814.3	175000	15874.5	1.35533	0.00202358	0.0778675	2.63026	up
mws0263	C20H15NO4	5-Oxo-L-Proline	66433.3	7365.69	176667	36746.9	1.32906	0.0309775	0.150056	2.65931	up
ML10181668	C20H15NO4	Cycloleucine	1.62333e+06	514814	4.96333e+06	650410	1.30486	0.00268407	0.0778675	3.05749	up
mws0216	C20H15NO4	Trans-4-Hydroxy-L-proline	1.47667e+07	2.89367e+06	6.15667e+07	1.02866e+07	1.35072	0.0110602	0.111576	4.1693	up
pmf0470	C34H36O10	cis-4-Hydroxy-D-proline	232000	72394.8	849000	105698	1.32415	0.00189388	0.0778675	3.65948	up
mws0258	C20H15NO4	L-Isoleucine*	4620000	1.48395e+06	1.22333e+07	1.0504e+06	1.29582	0.0028445	0.0778675	2.64791	up
pme2679	C34H36O10	L-Allo-isoleucine	1.44333e+07	3.66652e+06	6.36333e+07	1.15214e+07	1.3421	0.0117231	0.112275	4.40878	up
mws1587	C20H15NO4	L-Norleucine*	4.68333e+06	1.56481e+06	1.21667e+07	642910	1.29106	0.00698337	0.0931359	2.59786	up
mws0227	C20H15NO4	L-Leucine*	4.56333e+06	1.31127e+06	1.19333e+07	763763	1.31095	0.00269565	0.0778675	2.61505	up
pme2527	C34H36O10	L-Ornithine	137000	34510.9	410000	65184.4	1.3128	0.00739019	0.0940478	2.9927	up
mws0219	C20H15NO4	L-Aspartic Acid	9.07667e+06	2.42995e+06	22600000	346410	1.3144	0.00948053	0.103617	2.4899	up
Zmdp000972	C24H26O11	S-Methyl-L-cysteine	612667	27153.9	4.03667e+06	1.46828e+06	1.34125	0.0561332	0.190838	6.58868	up
pme0193	C34H36O10	L-Glutamine	355000	120050	1174000	178404	1.29569	0.00430789	0.0806868	3.30704	up
pme0026	C34H36O10	L-Lysine	18900000	5.53263e+06	5.15667e+07	6.74117e+06	1.29619	0.00330839	0.0778675	2.7284	up
mws1550	C20H15NO4	S-Allyl-L-cysteine	211667	109038	25346.7	20312.3	1.21778	0.0930362	0.230482	0.119748	down
Lmbp000123	C20H15NO4	L-Homomethionine	5.03667e+06	746481	1.74333e+07	416333	1.36361	0.000101454	0.0252547	3.46128	up
pme0021	C34H36O10	L-Phenylalanine	2030000	141067	22200000	6.99357e+06	1.36069	0.0377676	0.161687	10.936	up
pme0253	C34H36O10	N-Acetyl-L-leucine	29433.3	9990.16	74100	15627.2	1.22968	0.0195557	0.125713	2.51755	up
pme2559	C34H36O10	N-Acetyl-L-Aspartic Acid	25300	6153.86	76566.7	37096.7	1.10057	0.135513	0.282269	3.02635	up
mws0731	C20H15NO4	Nicotinuric acid	532.667	907.017	14653.3	8378.7	1.16861	0.0983777	0.238624	27.5094	up
mws0250	C20H15NO4	L-Tyrosine	8.34333e+06	253837	3.94333e+07	7.0713e+06	1.36358	0.0167102	0.12419	4.72633	up
pme0278	C34H36O10	2,6-Diaminooimelic acid	496333	89074.9	1410000	351710	1.30267	0.0390798	0.165777	2.84083	up
MWSmce056	C20H15NO4	DL-Tryptophan	443333	240469	3020000	1.31011e+06	1.26217	0.0719335	0.208687	6.81203	up
Zmdp000976	C24H26O11	S-(2-Carboxypropyl)cysteine	26366.7	8862.47	3076.67	1045.82	1.33032	0.0433333	0.170357	0.116688	down
MWSslk120	C20H15NO4	N-Acetyl-DL-phenylalanine	14966.7	3066.49	72566.7	2731.91	1.36058	1.90282e-05	0.0176772	4.84855	up
pmb0962	C34H36O10	L-Lysine-Butanoic Acid	397333	250259	1.45933e+06	551254	1.17763	0.0614087	0.193679	3.67282	up
mws0221	C20H15NO4	L-Cystine	30266.7	9389.53	10450	4894.64	1.19244	0.0475213	0.175394	0.345264	down
Zmdp001647	C24H26O11	γ-Glutamyl-L-valine	91800	16887.6	648000	93952.1	1.36362	0.00781532	0.0942914	7.05882	up
Zmdp002216	C24H26O11	L-γ-Glutamyl-L-leucine	287667	7023.77	868000	320955	1.25289	0.0885426	0.225359	3.01738	up
Zmdp000446	C24H26O11	γ-L-Glutamyl-S-methyl-L-cysteine	41266.7	12735.9	89933.3	36542.3	1.03319	0.136237	0.283142	2.17932	up
pme1712	C34H36O10	L-Saccharopine	23733.3	1973.15	51533.3	5810.62	1.34673	0.00850702	0.0963783	2.17135	up
Zmdp001663	C24H26O11	γ-glutamylmethionine	22133.3	6955.09	62600	5695.61	1.30447	0.00170478	0.0778675	2.82831	up
Zmdn001564	C24H26O11	γ-Glutamylphenylalanine	4523.33	928.673	43500	4517.74	1.36669	0.00330109	0.0778675	9.6168	up
mws1375	C20H15NO4	Nicotianamine	42100	4275.51	98633.3	16813.8	1.32931	0.0226469	0.129766	2.34283	up
Zmdp001857	C24H26O11	γ-Glutamyltyrosine	34866.7	9814.95	424333	117840	1.35656	0.0284718	0.142975	12.1702	up
pmb0464	C34H36O10	L-Aspartic acid-O-diglucoside	7.65333e+06	8.87894e+06	30900000	1.52568e+07	1.08016	0.10092	0.239956	4.03746	up
pmb1912	C34H36O10	10-Formyltetrahydrofuran	337333	20792.6	788667	9073.77	1.37255	0.000108739	0.0252547	2.33794	up
TXH_vs_SDQ
Index	Formula	Compounds	TXH-AG	SD	SDQ-AG	SD	VIP	p_value	FDR	Fold_Change	Type
MWSmce461	C20H15NO4	L-Azetidine-2-carboxylic acid	276000	88198.6	1.43333e+06	655159	1.20268	0.0897202	0.183162	5.19324	up
pme0006	C34H36O10	L-Proline	5410000	5.46233e+06	3.06667e+07	950438	1.15193	0.0132109	0.0796783	5.66852	up
pme0195	C34H36O10	L-Cysteine	41700	6359.25	336333	46360.9	1.29719	0.00728622	0.0691493	8.06555	up
mws0263	C20H15NO4	5-Oxo-L-Proline	66433.3	7365.69	141000	29308.7	1.22594	0.0408919	0.128302	2.12243	up
ML10181668	C20H15NO4	Cycloleucine	1.62333e+06	514814	5.05667e+06	1.29063e+06	1.21139	0.0306062	0.109215	3.11499	up
mws0216	C20H15NO4	Trans-4-Hydroxy-L-proline	1.47667e+07	2.89367e+06	58000000	3.81576e+06	1.29149	0.000154974	0.0181006	3.92777	up
pmf0470	C34H36O10	cis-4-Hydroxy-D-proline	232000	72394.8	808000	37470	1.26064	0.00117507	0.0375077	3.48276	up
mws0258	C20H15NO4	L-Isoleucine*	4620000	1.48395e+06	11900000	721110	1.22993	0.0052659	0.0689354	2.57576	up
pme2679	C34H36O10	L-Allo-isoleucine	1.44333e+07	3.66652e+06	6.05333e+07	4.13562e+06	1.2836	0.000146158	0.0181006	4.194	up
mws1587	C20H15NO4	L-Norleucine*	4.68333e+06	1.56481e+06	1.18667e+07	288675	1.22422	0.0131824	0.0796783	2.53381	up
mws0227	C20H15NO4	L-Leucine*	4.56333e+06	1.31127e+06	11600000	264575	1.24466	0.00919616	0.0698543	2.542	up
pme2527	C34H36O10	L-Ornithine	137000	34510.9	713333	215064	1.25699	0.0404122	0.127224	5.20681	up
mws0219	C20H15NO4	L-Aspartic Acid	9.07667e+06	2.42995e+06	2.18333e+07	4.61122e+06	1.19468	0.0235434	0.096498	2.40544	up
Zmdp000972	C24H26O11	S-Methyl-L-cysteine	612667	27153.9	1.86667e+06	330202	1.28662	0.0217335	0.0936446	3.04679	up
Rfmb320	C24H26O11	1-Methylpiperidine-2-carboxylic acid	42333.3	10204.1	131767	41028.8	1.19771	0.0561176	0.145346	3.1126	up
pme0193	C34H36O10	L-Glutamine	355000	120050	1209000	244424	1.22726	0.0132259	0.0796783	3.40563	up
pme0026	C34H36O10	L-Lysine	18900000	5.53263e+06	47300000	7.20208e+06	1.21589	0.00675785	0.0691493	2.50265	up
mws1550	C20H15NO4	S-Allyl-L-cysteine	211667	109038	7726.67	4581.92	1.25621	0.0832639	0.175697	0.0365039	down
Lmbp000123	C20H15NO4	L-Homomethionine	5.03667e+06	746481	1.95333e+07	3.21299e+06	1.28622	0.0125213	0.0796783	3.87823	up
pme0021	C34H36O10	L-Phenylalanine	2030000	141067	15300000	793725	1.30641	0.000875636	0.0341133	7.53695	up
pme0181	C34H36O10	3-Methyl-L-Histidine	366000	23516	180000	34394.8	1.24197	0.00245812	0.049964	0.491803	down
mws1401	C20H15NO4	L-Theanine	233333	110247	45733.3	20143.1	1.13152	0.093902	0.186426	0.196	down
mws0260	C20H15NO4	L-Arginine	2.15667e+06	514231	4650000	235160	1.23881	0.00589821	0.0689354	2.15611	up
pme0008	C34H36O10	L-Citrulline	1.05933e+06	253301	2.35333e+06	580718	1.1681	0.0444967	0.130523	2.22152	up
mws0250	C20H15NO4	L-Tyrosine	8.34333e+06	253837	2.47667e+07	5.05602e+06	1.27965	0.0299023	0.109215	2.96844	up
mws5037	C20H15NO4	L-Alanyl-L-leucine	1.10467e+06	357890	267667	26501.6	1.24361	0.0551496	0.144439	0.242305	down
mws0282	C20H15NO4	L-Tryptophan	3.22733e+06	2.72835e+06	2.53333e+07	3.75411e+06	1.09052	0.00172742	0.0425237	7.84962	up
MWSmce056	C20H15NO4	DL-Tryptophan	443333	240469	3.06667e+06	572393	1.23712	0.00759349	0.0691493	6.91729	up
MWSslk120	C20H15NO4	N-Acetyl-DL-phenylalanine	14966.7	3066.49	128000	20223.7	1.29328	0.0092641	0.0698543	8.55234	up
mws0520	C20H15NO4	N-Acetyl-L-tyrosine	29533.3	11443	112067	19391.1	1.24311	0.00623589	0.0691493	3.79458	up
pmb0962	C34H36O10	L-Lysine-Butanoic Acid	397333	250259	1.66333e+06	433628	1.17168	0.0192665	0.0885512	4.18624	up
mws0221	C20H15NO4	L-Cystine	30266.7	9389.53	15100	3218.7	1.07041	0.0949987	0.187788	0.498899	down
pmb2591	C34H36O10	N-Acetyl-L-Tryptophan	279333	6658.33	68466.7	19528.8	1.27482	0.00118027	0.0375077	0.245107	down
Zmdp001647	C24H26O11	γ-Glutamyl-L-valine	91800	16887.6	775000	12288.2	1.30016	1.62915e-06	0.00152326	8.44227	up
pme2563	C34H36O10	γ-Glu-Cys	48433.3	10870.3	17730	7343.75	1.13964	0.0199801	0.0893848	0.36607	down
Zmdp002216	C24H26O11	L-γ-Glutamyl-L-leucine	287667	7023.77	1.34667e+06	40414.5	1.30708	0.000342568	0.0246386	4.68134	up
Zmdp001663	C24H26O11	γ-glutamylmethionine	22133.3	6955.09	44933.3	14905.5	1.03726	0.100925	0.196889	2.03012	up
mws5035	C20H15NO4	L-Leucyl-L-phenylalanine	90800	37307.9	23066.7	6240.46	1.20111	0.0841503	0.176019	0.254038	down
Zmdn001564	C24H26O11	γ-Glutamylphenylalanine	4523.33	928.673	46566.7	2569.7	1.29906	0.000377933	0.0252405	10.2948	up
mws1375	C20H15NO4	Nicotianamine	42100	4275.51	93233.3	18331.5	1.25059	0.0345555	0.117063	2.21457	up
pmb2857	C34H36O10	L-Glutamic acid-O-glycoside	30200	10867.8	72033.3	21577.8	1.11337	0.0588728	0.147666	2.38521	up
Zmdp001857	C24H26O11	γ-Glutamyltyrosine	34866.7	9814.95	347333	47500.9	1.29538	0.00589392	0.0689354	9.96176	up
pmb0464	C34H36O10	L-Aspartic acid-O-diglucoside	7.65333e+06	8.87894e+06	4.03667e+07	1.06852e+07	1.10413	0.0161569	0.0836556	5.27439	up
pmb1912	C34H36O10	10-Formyltetrahydrofuran	337333	20792.6	940667	141426	1.28838	0.0161943	0.0836556	2.78854	up

[truncated: 5 more sheets: Table S11, Table S12, Sheet1, Sheet2, Sheet3]
